# Supplementary material for: Environmental impact of tsetse eradication in Senegal
Source: Sci Rep. 2019 Dec 30;9:20313. doi: 10.1038/s41598-019-56919-5 (PMC6937335; doi:10.1038/s41598-019-56919-5)
Supplement: Supplementary file 2 — Supplementary Dataset 1. [file 41598_2019_56919_MOESM2_ESM.xlsx]

## Sheet: ktab_triadic_analysis_cet
Locality	Year	cetnd	cetnd2	Chaqua	Chlorog	Chondab	Digag	Oxygu	Pachno	Pc	Pcvil	Pint	Pm	Poaeq	Porph	Posang	Pseudop	Rhsob
Dakar Hann	2010	0	0	0	0	0	1.12613	0	0	0	0.018018	1.1982	0.387387	0.027027	0	0.0810811	0	0
Dakar Hann	2011	0	0	0	0	0	2.55556	0	0	0	0.111111	2.51852	0.185185	0	0	0	0.037037	0
Dakar Hann	2012	0	0	0	0	0	0.814815	0	0	0	0.037037	1.55556	0.259259	0.037037	0	0	0	0.0740741
Dakar Hann	2013	0	0	0	0	0	1.31429	0	0	0	0	1.94286	0.228571	0.2	0	0.0285714	0	0
Dakar Hann	2014	0	0	0	0	0	1	0	0	0	0.047619	3.7619	0.166667	0	0	0.047619	0	0.119048
Dakar Hann	2015	0	0	0	0	0	1.48387	0	0	0	0	13.1935	0.322581	0.0322581	0	0	0	0
Dakar Hann	2016	0	0	0	0.0178571	0	0.910714	0	0	0	0	26.7679	0.339286	0.0357143	0	0.214286	0.0357143	0.392857
Dakar Hann	2017	0	0	0	0	0	0.842105	0	0	0	0	21.8684	0.605263	0.0526316	0	0	0	0
Kayar	2010	0	0	0	0	0	0.925532	0	0	0	0	15.7128	0.287234	0.0425532	0.117021	0.0425532	0	0
Kayar	2011	0	0	0	0	0	0.264706	0	0	0	0	2.72059	0.323529	0.0294118	0.0882353	0.0147059	0	0
Kayar	2012	0	0	0	0	0	1.07317	0	0	0.268293	0	4.4878	0.390244	0	0	0	0	0
Kayar	2013	0.0222222	0.0444444	0	0	0	1.35556	0	0	0	0	5.31111	0.488889	0	0.0444444	0	0	0.0888889
Kayar	2014	0	0	0	0	0	0.204082	0	0	0.469388	0	51.551	0.346939	0.0612245	0	0.163265	0	0.122449
Kayar	2015	0	0	0	0.08	0	0.56	0	0	0	0	7.24	0.24	0	0	0	0	0
Kayar	2016	0	0	0	0	0	0.545455	0	0	0	0	30.8788	1.69697	0	0	0	0	0.30303
Kayar	2017	0	0	0	0	0	1.09091	0	0	0.0606061	0	6	2.06061	0	0	0	0	0
Mbour centre IRD	2010	0	0.00877193	0	0	0	1.52632	0	0	0	0	0.578947	0.105263	0.100877	0	0.0350877	0	0.0263158
Mbour centre IRD	2011	0	0	0	0	0	12.4038	0	0	0	0	0.0961538	0.673077	0.0769231	0	0.0384615	0	0.0576923
Mbour centre IRD	2012	0	0.04	0	0	0	10.96	0	0	0.04	0	0.64	0.52	0.2	0	0.12	0	0.12
Mbour centre IRD	2013	0	0.027027	0	0	0	6.2973	0	0	0	0	1.32432	0.189189	0.135135	0	0.189189	0	0.0540541
Mbour centre IRD	2014	0	0	0	0	0	10.1579	0	0	0	0	0.526316	0	0	0	0.105263	0.157895	0
Mbour centre IRD	2015	0	0	0.0192308	0.0192308	0	1.46154	0.0576923	0	0	0	3.17308	0.576923	0.115385	0	0.153846	0	0.346154
Mbour centre IRD	2016	0	0	0	0	0	1.85714	0	0	0	0	0.214286	0.321429	0.0357143	0	0	0	0.285714
Mbour centre IRD	2017	0	0	0	0	0	1.11429	0	0	0.114286	0	0.171429	1.34286	0.0285714	0	0.0285714	0	0.2
Pout	2010	0	0	0	0	0.0555556	0.916667	0	0	0.0277778	0	0.0555556	0.361111	0	0	0	0	0
Pout	2011	0	0	0	0	0	0.128205	0	0	0	0	0	1.46154	0	0	0	0	0
Pout	2012	0	0	0	0	0.12	0.36	0	0	0.16	0	0	2	0.04	0	0	0	0
Pout	2013	0.030303	0.121212	0	0	0.151515	0.272727	0	0	0.181818	0	0.030303	0.454545	0.0606061	0	0.0606061	0	0.030303
Pout	2014	0	0	0	0	0.0909091	0.818182	0	0	0.0454545	0	0	0.181818	0	0	0	0	0.272727
Pout	2015	0	0	0	0	0	0	0	0	1	0	0	0	0.333333	0	0	0	0
Pout	2016	0	0	0	0	0	0.291667	0	0	0.125	0	0.0833333	0.291667	0.0416667	0	0	0	0.875
Pout	2017	0	0	0	0	0.0465116	0.813953	0	0	0.372093	0	0	0.860465	0.186047	0	0.0232558	0	0
Thies	2010	0.0133333	0.175556	0	0	0.00888889	0.0711111	0	0	0.184444	0	0.488889	0.0755556	0.18	0	0.248889	0.00444444	0.00666667
Thies	2011	0	0.148148	0	0	0	0.111111	0	0	0.148148	0	0.481481	0.444444	0.037037	0	0.111111	0	0.037037
Thies	2012	0	0.218182	0	0	0	0.0727273	0	0	0.363636	0	1.01818	0.545455	0.0909091	0	0.181818	0	0.109091
Thies	2013	0.00862069	0.0431034	0	0	0.353448	0	0	0	0.189655	0	0.362069	0.155172	0.0603448	0	0.275862	0	0.0862069
Thies	2014	0.172414	0	0	0	0	0.862069	0	0.0344828	0.37931	0	0.482759	0.206897	0	0	0	0.103448	0.172414
Thies	2015	0	0	0	0	0	0.446429	0.0357143	0	0.696429	0	0.982143	0.0178571	0.232143	0	0.0714286	0	0
Thies	2016	0	0	0	0	0	0.5	0	0	0	0	0	1.125	0.125	0	0	0	0.125
Thies	2017	0	0	0	0	0	0.705882	0	0	0	0	0	0.588235	0.0588235	0	0	0	0.352941

## Sheet: ktab_triadic_analysis_nymph
Locality	Year	Cach	Cepi	Cvar	Cvio	Hdaed	hypo	Hypoanth	Mleda	vanessa
Dakar Hann	2010	0	0.907407	0.166667	0.0185185	0	0	0	0.0740741	0
Dakar Hann	2011	0	1.75	0	0	0	0	0	0	0
Dakar Hann	2012	0	1.08333	0.25	0	0	0	0	0	0
Dakar Hann	2013	0	0.6	0.6	0	0	0	0	0.133333	0
Dakar Hann	2014	0	2.6875	0	0	0	0	0	0.125	0
Dakar Hann	2015	0	0.823529	0.529412	0	0	0	0	0.117647	0
Dakar Hann	2016	0	0.666667	0.666667	0	0	0	0.111111	0.222222	0
Dakar Hann	2017	0	1.125	0.125	0	0.125	0	0	0.25	0
Kayar	2010	0.25	0.75	0	0	0	0	0	0	0
Kayar	2011	0.166667	0	0	0	0	0	0	0.5	0
Kayar	2012	0	0	1	0	0	0	0	0	0
Kayar	2013	0.461538	0.461538	0.230769	0	0.0769231	0	0	0	0.0769231
Kayar	2014	0	0	0	3	0	0	0	0	0
Kayar	2015	0	0.461538	0.461538	0.0769231	0	0	0	0.153846	0
Kayar	2016	0.5	0.5	0	0	0	0	0	0	0
Kayar	2017	0.5	0	0	0	0	0	0	0.5	0
Mbour centre IRD	2010	0.03125	0.0625	0.96875	0	0	0	0	0.3125	0
Mbour centre IRD	2011	0	0.277778	0.888889	0.0555556	0	0	0	0.138889	0
Mbour centre IRD	2012	0.157895	0.842105	0.789474	0	0	0	0	0.210526	0
Mbour centre IRD	2013	0.1	0.3	7.8	0	0	0	0	0.45	0
Mbour centre IRD	2014	0	0	1.71429	0	0	0	0	0	0
Mbour centre IRD	2015	0.0638298	1.12766	1.7234	0.0638298	0	0	0	0.617021	0
Mbour centre IRD	2016	0.0454545	0.727273	0.681818	0	0	0	0	0	0
Mbour centre IRD	2017	0.153846	1.03846	1.42308	0	0.0384615	0	0	0.0384615	0
Pout	2010	0	0.433333	0.766667	0.2	0	0	0	0	0
Pout	2011	0	0.893939	0.181818	0.242424	0	0	0	0.0151515	0
Pout	2012	0.0789474	0.315789	2.18421	0.236842	0	0	0	0.0789474	0
Pout	2013	0.235294	0.647059	0.705882	0.0588235	0	0	0	0	0
Pout	2014	0	0.5	0	0.5	0	0	0	0	0
Pout	2015	0	1.2	1.5	0.1	0	0	0	0	0
Pout	2016	0	1.2	0.266667	0.133333	0	0	0	0	0
Pout	2017	0	0.821429	0.464286	0.321429	0	0	0	0.0357143	0
Thies	2010	0	0.205882	0.367647	0.0588235	0	0	0	0.235294	0
Thies	2011	0	0.571429	0.857143	0	0	0	0	0	0
Thies	2012	0.0740741	1.37037	0.703704	0.111111	0	0	0	0.0740741	0
Thies	2013	0	0.15625	0.9375	0	0	0	0	0.3125	0
Thies	2014	0	0	0.8	0	0	0.2	0	0	0
Thies	2015	0	0.896552	0.862069	0	0	0	0	0.37931	0
Thies	2016	0	1.25	0	0	0	0	0	0	0
Thies	2017	0.5	0.75	0.125	0	0	0	0	0.125	0

## Sheet: raw_data_cet
Date	Locality	Trap_id	code_sp	Total_catches	Density_per_day
2010-11-01	Dakar	1	Digag	9	3
2010-11-01	Dakar	1	Pint	4	1.33333
2010-11-01	Dakar	1	Pm	1	0.333333
2010-11-01	Dakar	1	Pcvil	0	0
2010-11-01	Dakar	1	Rhsob	0	0
2010-11-01	Dakar	1	Poaeq	0	0
2010-11-01	Dakar	1	Posang	0	0
2010-11-01	Dakar	1	cetnd2	0	0
2010-11-01	Dakar	1	Chondab	0	0
2010-11-01	Dakar	1	Pc	0	0
2010-11-01	Dakar	1	Pseudop	0	0
2010-11-01	Dakar	1	Chlorog	0	0
2010-11-01	Dakar	1	Porph	0	0
2010-11-01	Dakar	1	Pachno	0	0
2010-11-01	Dakar	1	cetnd	0	0
2010-11-01	Dakar	1	Oxygu	0	0
2010-11-01	Dakar	1	Chaqua	0	0
2010-11-01	Dakar	2	Digag	3	1
2010-11-01	Dakar	2	Pint	0	0
2010-11-01	Dakar	2	Pm	0	0
2010-11-01	Dakar	2	Pcvil	0	0
2010-11-01	Dakar	2	Rhsob	0	0
2010-11-01	Dakar	2	Poaeq	0	0
2010-11-01	Dakar	2	Posang	0	0
2010-11-01	Dakar	2	cetnd2	0	0
2010-11-01	Dakar	2	Chondab	0	0
2010-11-01	Dakar	2	Pc	0	0
2010-11-01	Dakar	2	Pseudop	0	0
2010-11-01	Dakar	2	Chlorog	0	0
2010-11-01	Dakar	2	Porph	0	0
2010-11-01	Dakar	2	Pachno	0	0
2010-11-01	Dakar	2	cetnd	0	0
2010-11-01	Dakar	2	Oxygu	0	0
2010-11-01	Dakar	2	Chaqua	0	0
2010-11-01	Dakar	3	Digag	14	4.66667
2010-11-01	Dakar	3	Pint	9	3
2010-11-01	Dakar	3	Pm	2	0.666667
2010-11-01	Dakar	3	Pcvil	0	0
2010-11-01	Dakar	3	Rhsob	0	0
2010-11-01	Dakar	3	Poaeq	0	0
2010-11-01	Dakar	3	Posang	0	0
2010-11-01	Dakar	3	cetnd2	0	0
2010-11-01	Dakar	3	Chondab	0	0
2010-11-01	Dakar	3	Pc	0	0
2010-11-01	Dakar	3	Pseudop	0	0
2010-11-01	Dakar	3	Chlorog	0	0
2010-11-01	Dakar	3	Porph	0	0
2010-11-01	Dakar	3	Pachno	0	0
2010-11-01	Dakar	3	cetnd	0	0
2010-11-01	Dakar	3	Oxygu	0	0
2010-11-01	Dakar	3	Chaqua	0	0
2010-11-01	Dakar	4	Digag	7	2.33333
2010-11-01	Dakar	4	Pint	14	4.66667
2010-11-01	Dakar	4	Pm	4	1.33333
2010-11-01	Dakar	4	Pcvil	0	0
2010-11-01	Dakar	4	Rhsob	0	0
2010-11-01	Dakar	4	Poaeq	0	0
2010-11-01	Dakar	4	Posang	0	0
2010-11-01	Dakar	4	cetnd2	0	0
2010-11-01	Dakar	4	Chondab	0	0
2010-11-01	Dakar	4	Pc	0	0
2010-11-01	Dakar	4	Pseudop	0	0
2010-11-01	Dakar	4	Chlorog	0	0
2010-11-01	Dakar	4	Porph	0	0
2010-11-01	Dakar	4	Pachno	0	0
2010-11-01	Dakar	4	cetnd	0	0
2010-11-01	Dakar	4	Oxygu	0	0
2010-11-01	Dakar	4	Chaqua	0	0
2010-11-01	Dakar	5	Digag	14	4.66667
2010-11-01	Dakar	5	Pint	1	0.333333
2010-11-01	Dakar	5	Pm	6	2
2010-11-01	Dakar	5	Pcvil	2	0.666667
2010-11-01	Dakar	5	Rhsob	0	0
2010-11-01	Dakar	5	Poaeq	0	0
2010-11-01	Dakar	5	Posang	0	0
2010-11-01	Dakar	5	cetnd2	0	0
2010-11-01	Dakar	5	Chondab	0	0
2010-11-01	Dakar	5	Pc	0	0
2010-11-01	Dakar	5	Pseudop	0	0
2010-11-01	Dakar	5	Chlorog	0	0
2010-11-01	Dakar	5	Porph	0	0
2010-11-01	Dakar	5	Pachno	0	0
2010-11-01	Dakar	5	cetnd	0	0
2010-11-01	Dakar	5	Oxygu	0	0
2010-11-01	Dakar	5	Chaqua	0	0
2011-11-01	Dakar	1	Digag	3	3
2011-11-01	Dakar	1	Pint	1	1
2011-11-01	Dakar	1	Pm	0	0
2011-11-01	Dakar	1	Pcvil	0	0
2011-11-01	Dakar	1	Rhsob	0	0
2011-11-01	Dakar	1	Poaeq	0	0
2011-11-01	Dakar	1	Posang	0	0
2011-11-01	Dakar	1	cetnd2	0	0
2011-11-01	Dakar	1	Chondab	0	0
2011-11-01	Dakar	1	Pc	0	0
2011-11-01	Dakar	1	Pseudop	0	0
2011-11-01	Dakar	1	Chlorog	0	0
2011-11-01	Dakar	1	Porph	0	0
2011-11-01	Dakar	1	Pachno	0	0
2011-11-01	Dakar	1	cetnd	0	0
2011-11-01	Dakar	1	Oxygu	0	0
2011-11-01	Dakar	1	Chaqua	0	0
2011-11-01	Dakar	2	Digag	0	0
2011-11-01	Dakar	2	Pint	0	0
2011-11-01	Dakar	2	Pm	0	0
2011-11-01	Dakar	2	Pcvil	0	0
2011-11-01	Dakar	2	Rhsob	0	0
2011-11-01	Dakar	2	Poaeq	0	0
2011-11-01	Dakar	2	Posang	0	0
2011-11-01	Dakar	2	cetnd2	0	0
2011-11-01	Dakar	2	Chondab	0	0
2011-11-01	Dakar	2	Pc	0	0
2011-11-01	Dakar	2	Pseudop	0	0
2011-11-01	Dakar	2	Chlorog	0	0
2011-11-01	Dakar	2	Porph	0	0
2011-11-01	Dakar	2	Pachno	0	0
2011-11-01	Dakar	2	cetnd	0	0
2011-11-01	Dakar	2	Oxygu	0	0
2011-11-01	Dakar	2	Chaqua	0	0
2011-11-01	Dakar	3	Digag	7	7
2011-11-01	Dakar	3	Pint	0	0
2011-11-01	Dakar	3	Pm	0	0
2011-11-01	Dakar	3	Pcvil	0	0
2011-11-01	Dakar	3	Rhsob	0	0
2011-11-01	Dakar	3	Poaeq	0	0
2011-11-01	Dakar	3	Posang	0	0
2011-11-01	Dakar	3	cetnd2	0	0
2011-11-01	Dakar	3	Chondab	0	0
2011-11-01	Dakar	3	Pc	0	0
2011-11-01	Dakar	3	Pseudop	0	0
2011-11-01	Dakar	3	Chlorog	0	0
2011-11-01	Dakar	3	Porph	0	0
2011-11-01	Dakar	3	Pachno	0	0
2011-11-01	Dakar	3	cetnd	0	0
2011-11-01	Dakar	3	Oxygu	0	0
2011-11-01	Dakar	3	Chaqua	0	0
2011-11-01	Dakar	4	Digag	1	1
2011-11-01	Dakar	4	Pint	1	1
2011-11-01	Dakar	4	Pm	0	0
2011-11-01	Dakar	4	Pcvil	0	0
2011-11-01	Dakar	4	Rhsob	0	0
2011-11-01	Dakar	4	Poaeq	0	0
2011-11-01	Dakar	4	Posang	0	0
2011-11-01	Dakar	4	cetnd2	0	0
2011-11-01	Dakar	4	Chondab	0	0
2011-11-01	Dakar	4	Pc	0	0
2011-11-01	Dakar	4	Pseudop	0	0
2011-11-01	Dakar	4	Chlorog	0	0
2011-11-01	Dakar	4	Porph	0	0
2011-11-01	Dakar	4	Pachno	0	0
2011-11-01	Dakar	4	cetnd	0	0
2011-11-01	Dakar	4	Oxygu	0	0
2011-11-01	Dakar	4	Chaqua	0	0
2011-11-01	Dakar	5	Digag	4	4
2011-11-01	Dakar	5	Pint	0	0
2011-11-01	Dakar	5	Pm	0	0
2011-11-01	Dakar	5	Pcvil	0	0
2011-11-01	Dakar	5	Rhsob	0	0
2011-11-01	Dakar	5	Poaeq	0	0
2011-11-01	Dakar	5	Posang	0	0
2011-11-01	Dakar	5	cetnd2	0	0
2011-11-01	Dakar	5	Chondab	0	0
2011-11-01	Dakar	5	Pc	0	0
2011-11-01	Dakar	5	Pseudop	0	0
2011-11-01	Dakar	5	Chlorog	0	0
2011-11-01	Dakar	5	Porph	0	0
2011-11-01	Dakar	5	Pachno	0	0
2011-11-01	Dakar	5	cetnd	0	0
2011-11-01	Dakar	5	Oxygu	0	0
2011-11-01	Dakar	5	Chaqua	0	0
2012-11-01	Dakar	1	Digag	0	0
2012-11-01	Dakar	1	Pint	0	0
2012-11-01	Dakar	1	Pm	0	0
2012-11-01	Dakar	1	Pcvil	0	0
2012-11-01	Dakar	1	Rhsob	0	0
2012-11-01	Dakar	1	Poaeq	0	0
2012-11-01	Dakar	1	Posang	0	0
2012-11-01	Dakar	1	cetnd2	0	0
2012-11-01	Dakar	1	Chondab	0	0
2012-11-01	Dakar	1	Pc	0	0
2012-11-01	Dakar	1	Pseudop	0	0
2012-11-01	Dakar	1	Chlorog	0	0
2012-11-01	Dakar	1	Porph	0	0
2012-11-01	Dakar	1	Pachno	0	0
2012-11-01	Dakar	1	cetnd	0	0
2012-11-01	Dakar	1	Oxygu	0	0
2012-11-01	Dakar	1	Chaqua	0	0
2012-11-01	Dakar	2	Digag	0	0
2012-11-01	Dakar	2	Pint	2	2
2012-11-01	Dakar	2	Pm	0	0
2012-11-01	Dakar	2	Pcvil	0	0
2012-11-01	Dakar	2	Rhsob	0	0
2012-11-01	Dakar	2	Poaeq	0	0
2012-11-01	Dakar	2	Posang	0	0
2012-11-01	Dakar	2	cetnd2	0	0
2012-11-01	Dakar	2	Chondab	0	0
2012-11-01	Dakar	2	Pc	0	0
2012-11-01	Dakar	2	Pseudop	0	0
2012-11-01	Dakar	2	Chlorog	0	0
2012-11-01	Dakar	2	Porph	0	0
2012-11-01	Dakar	2	Pachno	0	0
2012-11-01	Dakar	2	cetnd	0	0
2012-11-01	Dakar	2	Oxygu	0	0
2012-11-01	Dakar	2	Chaqua	0	0
2012-11-01	Dakar	3	Digag	0	0
2012-11-01	Dakar	3	Pint	0	0
2012-11-01	Dakar	3	Pm	0	0
2012-11-01	Dakar	3	Pcvil	0	0
2012-11-01	Dakar	3	Rhsob	0	0
2012-11-01	Dakar	3	Poaeq	0	0
2012-11-01	Dakar	3	Posang	0	0
2012-11-01	Dakar	3	cetnd2	0	0
2012-11-01	Dakar	3	Chondab	0	0
2012-11-01	Dakar	3	Pc	0	0
2012-11-01	Dakar	3	Pseudop	0	0
2012-11-01	Dakar	3	Chlorog	0	0
2012-11-01	Dakar	3	Porph	0	0
2012-11-01	Dakar	3	Pachno	0	0
2012-11-01	Dakar	3	cetnd	0	0
2012-11-01	Dakar	3	Oxygu	0	0
2012-11-01	Dakar	3	Chaqua	0	0
2012-11-01	Dakar	4	Digag	0	0
2012-11-01	Dakar	4	Pint	5	5
2012-11-01	Dakar	4	Pm	0	0
2012-11-01	Dakar	4	Pcvil	0	0
2012-11-01	Dakar	4	Rhsob	0	0
2012-11-01	Dakar	4	Poaeq	0	0
2012-11-01	Dakar	4	Posang	0	0
2012-11-01	Dakar	4	cetnd2	0	0
2012-11-01	Dakar	4	Chondab	0	0
2012-11-01	Dakar	4	Pc	0	0
2012-11-01	Dakar	4	Pseudop	0	0
2012-11-01	Dakar	4	Chlorog	0	0
2012-11-01	Dakar	4	Porph	0	0
2012-11-01	Dakar	4	Pachno	0	0
2012-11-01	Dakar	4	cetnd	0	0
2012-11-01	Dakar	4	Oxygu	0	0
2012-11-01	Dakar	4	Chaqua	0	0
2012-11-01	Dakar	5	Digag	0	0
2012-11-01	Dakar	5	Pint	2	2
2012-11-01	Dakar	5	Pm	0	0
2012-11-01	Dakar	5	Pcvil	0	0
2012-11-01	Dakar	5	Rhsob	0	0
2012-11-01	Dakar	5	Poaeq	0	0
2012-11-01	Dakar	5	Posang	0	0
2012-11-01	Dakar	5	cetnd2	0	0
2012-11-01	Dakar	5	Chondab	0	0
2012-11-01	Dakar	5	Pc	0	0
2012-11-01	Dakar	5	Pseudop	0	0
2012-11-01	Dakar	5	Chlorog	0	0
2012-11-01	Dakar	5	Porph	0	0
2012-11-01	Dakar	5	Pachno	0	0
2012-11-01	Dakar	5	cetnd	0	0
2012-11-01	Dakar	5	Oxygu	0	0
2012-11-01	Dakar	5	Chaqua	0	0
2016-11-01	Dakar	1	Digag	5	5
2016-11-01	Dakar	1	Pint	314	314
2016-11-01	Dakar	1	Pm	1	1
2016-11-01	Dakar	1	Pcvil	0	0
2016-11-01	Dakar	1	Rhsob	0	0
2016-11-01	Dakar	1	Poaeq	0	0
2016-11-01	Dakar	1	Posang	0	0
2016-11-01	Dakar	1	cetnd2	0	0
2016-11-01	Dakar	1	Chondab	0	0
2016-11-01	Dakar	1	Pc	0	0
2016-11-01	Dakar	1	Pseudop	0	0
2016-11-01	Dakar	1	Chlorog	0	0
2016-11-01	Dakar	1	Porph	0	0
2016-11-01	Dakar	1	Pachno	0	0
2016-11-01	Dakar	1	cetnd	0	0
2016-11-01	Dakar	1	Oxygu	0	0
2016-11-01	Dakar	1	Chaqua	0	0
2016-11-01	Dakar	2	Digag	1	1
2016-11-01	Dakar	2	Pint	7	7
2016-11-01	Dakar	2	Pm	0	0
2016-11-01	Dakar	2	Pcvil	0	0
2016-11-01	Dakar	2	Rhsob	1	1
2016-11-01	Dakar	2	Poaeq	0	0
2016-11-01	Dakar	2	Posang	0	0
2016-11-01	Dakar	2	cetnd2	0	0
2016-11-01	Dakar	2	Chondab	0	0
2016-11-01	Dakar	2	Pc	0	0
2016-11-01	Dakar	2	Pseudop	0	0
2016-11-01	Dakar	2	Chlorog	0	0
2016-11-01	Dakar	2	Porph	0	0
2016-11-01	Dakar	2	Pachno	0	0
2016-11-01	Dakar	2	cetnd	0	0
2016-11-01	Dakar	2	Oxygu	0	0
2016-11-01	Dakar	2	Chaqua	0	0
2016-11-01	Dakar	3	Digag	1	1
2016-11-01	Dakar	3	Pint	13	13
2016-11-01	Dakar	3	Pm	1	1
2016-11-01	Dakar	3	Pcvil	0	0
2016-11-01	Dakar	3	Rhsob	1	1
2016-11-01	Dakar	3	Poaeq	0	0
2016-11-01	Dakar	3	Posang	0	0
2016-11-01	Dakar	3	cetnd2	0	0
2016-11-01	Dakar	3	Chondab	0	0
2016-11-01	Dakar	3	Pc	0	0
2016-11-01	Dakar	3	Pseudop	0	0
2016-11-01	Dakar	3	Chlorog	0	0
2016-11-01	Dakar	3	Porph	0	0
2016-11-01	Dakar	3	Pachno	0	0
2016-11-01	Dakar	3	cetnd	0	0
2016-11-01	Dakar	3	Oxygu	0	0
2016-11-01	Dakar	3	Chaqua	0	0
2016-11-01	Dakar	4	Digag	2	2
2016-11-01	Dakar	4	Pint	100	100
2016-11-01	Dakar	4	Pm	5	5
2016-11-01	Dakar	4	Pcvil	0	0
2016-11-01	Dakar	4	Rhsob	2	2
2016-11-01	Dakar	4	Poaeq	1	1
2016-11-01	Dakar	4	Posang	1	1
2016-11-01	Dakar	4	cetnd2	0	0
2016-11-01	Dakar	4	Chondab	0	0
2016-11-01	Dakar	4	Pc	0	0
2016-11-01	Dakar	4	Pseudop	0	0
2016-11-01	Dakar	4	Chlorog	0	0
2016-11-01	Dakar	4	Porph	0	0
2016-11-01	Dakar	4	Pachno	0	0
2016-11-01	Dakar	4	cetnd	0	0
2016-11-01	Dakar	4	Oxygu	0	0
2016-11-01	Dakar	4	Chaqua	0	0
2016-11-01	Dakar	5	Digag	1	1
2016-11-01	Dakar	5	Pint	1	1
2016-11-01	Dakar	5	Pm	0	0
2016-11-01	Dakar	5	Pcvil	0	0
2016-11-01	Dakar	5	Rhsob	0	0
2016-11-01	Dakar	5	Poaeq	0	0
2016-11-01	Dakar	5	Posang	0	0
2016-11-01	Dakar	5	cetnd2	0	0
2016-11-01	Dakar	5	Chondab	0	0
2016-11-01	Dakar	5	Pc	0	0
2016-11-01	Dakar	5	Pseudop	0	0
2016-11-01	Dakar	5	Chlorog	0	0
2016-11-01	Dakar	5	Porph	0	0
2016-11-01	Dakar	5	Pachno	0	0
2016-11-01	Dakar	5	cetnd	0	0
2016-11-01	Dakar	5	Oxygu	0	0
2016-11-01	Dakar	5	Chaqua	0	0
2010-11-02	Dakar	1	Digag	6	6
2010-11-02	Dakar	1	Pint	8	8
2010-11-02	Dakar	1	Pm	0	0
2010-11-02	Dakar	1	Pcvil	0	0
2010-11-02	Dakar	1	Rhsob	0	0
2010-11-02	Dakar	1	Poaeq	0	0
2010-11-02	Dakar	1	Posang	0	0
2010-11-02	Dakar	1	cetnd2	0	0
2010-11-02	Dakar	1	Chondab	0	0
2010-11-02	Dakar	1	Pc	0	0
2010-11-02	Dakar	1	Pseudop	0	0
2010-11-02	Dakar	1	Chlorog	0	0
2010-11-02	Dakar	1	Porph	0	0
2010-11-02	Dakar	1	Pachno	0	0
2010-11-02	Dakar	1	cetnd	0	0
2010-11-02	Dakar	1	Oxygu	0	0
2010-11-02	Dakar	1	Chaqua	0	0
2010-11-02	Dakar	2	Digag	2	2
2010-11-02	Dakar	2	Pint	2	2
2010-11-02	Dakar	2	Pm	1	1
2010-11-02	Dakar	2	Pcvil	0	0
2010-11-02	Dakar	2	Rhsob	0	0
2010-11-02	Dakar	2	Poaeq	0	0
2010-11-02	Dakar	2	Posang	0	0
2010-11-02	Dakar	2	cetnd2	0	0
2010-11-02	Dakar	2	Chondab	0	0
2010-11-02	Dakar	2	Pc	0	0
2010-11-02	Dakar	2	Pseudop	0	0
2010-11-02	Dakar	2	Chlorog	0	0
2010-11-02	Dakar	2	Porph	0	0
2010-11-02	Dakar	2	Pachno	0	0
2010-11-02	Dakar	2	cetnd	0	0
2010-11-02	Dakar	2	Oxygu	0	0
2010-11-02	Dakar	2	Chaqua	0	0
2010-11-02	Dakar	3	Digag	8	8
2010-11-02	Dakar	3	Pint	12	12
2010-11-02	Dakar	3	Pm	0	0
2010-11-02	Dakar	3	Pcvil	0	0
2010-11-02	Dakar	3	Rhsob	0	0
2010-11-02	Dakar	3	Poaeq	0	0
2010-11-02	Dakar	3	Posang	3	3
2010-11-02	Dakar	3	cetnd2	0	0
2010-11-02	Dakar	3	Chondab	0	0
2010-11-02	Dakar	3	Pc	0	0
2010-11-02	Dakar	3	Pseudop	0	0
2010-11-02	Dakar	3	Chlorog	0	0
2010-11-02	Dakar	3	Porph	0	0
2010-11-02	Dakar	3	Pachno	0	0
2010-11-02	Dakar	3	cetnd	0	0
2010-11-02	Dakar	3	Oxygu	0	0
2010-11-02	Dakar	3	Chaqua	0	0
2010-11-02	Dakar	4	Digag	4	4
2010-11-02	Dakar	4	Pint	2	2
2010-11-02	Dakar	4	Pm	3	3
2010-11-02	Dakar	4	Pcvil	0	0
2010-11-02	Dakar	4	Rhsob	0	0
2010-11-02	Dakar	4	Poaeq	0	0
2010-11-02	Dakar	4	Posang	0	0
2010-11-02	Dakar	4	cetnd2	0	0
2010-11-02	Dakar	4	Chondab	0	0
2010-11-02	Dakar	4	Pc	0	0
2010-11-02	Dakar	4	Pseudop	0	0
2010-11-02	Dakar	4	Chlorog	0	0
2010-11-02	Dakar	4	Porph	0	0
2010-11-02	Dakar	4	Pachno	0	0
2010-11-02	Dakar	4	cetnd	0	0
2010-11-02	Dakar	4	Oxygu	0	0
2010-11-02	Dakar	4	Chaqua	0	0
2010-11-02	Dakar	5	Digag	2	2
2010-11-02	Dakar	5	Pint	7	7
2010-11-02	Dakar	5	Pm	2	2
2010-11-02	Dakar	5	Pcvil	0	0
2010-11-02	Dakar	5	Rhsob	0	0
2010-11-02	Dakar	5	Poaeq	0	0
2010-11-02	Dakar	5	Posang	0	0
2010-11-02	Dakar	5	cetnd2	0	0
2010-11-02	Dakar	5	Chondab	0	0
2010-11-02	Dakar	5	Pc	0	0
2010-11-02	Dakar	5	Pseudop	0	0
2010-11-02	Dakar	5	Chlorog	0	0
2010-11-02	Dakar	5	Porph	0	0
2010-11-02	Dakar	5	Pachno	0	0
2010-11-02	Dakar	5	cetnd	0	0
2010-11-02	Dakar	5	Oxygu	0	0
2010-11-02	Dakar	5	Chaqua	0	0
2011-11-02	Dakar	1	Digag	2	2
2011-11-02	Dakar	1	Pint	4	4
2011-11-02	Dakar	1	Pm	0	0
2011-11-02	Dakar	1	Pcvil	0	0
2011-11-02	Dakar	1	Rhsob	0	0
2011-11-02	Dakar	1	Poaeq	0	0
2011-11-02	Dakar	1	Posang	0	0
2011-11-02	Dakar	1	cetnd2	0	0
2011-11-02	Dakar	1	Chondab	0	0
2011-11-02	Dakar	1	Pc	0	0
2011-11-02	Dakar	1	Pseudop	0	0
2011-11-02	Dakar	1	Chlorog	0	0
2011-11-02	Dakar	1	Porph	0	0
2011-11-02	Dakar	1	Pachno	0	0
2011-11-02	Dakar	1	cetnd	0	0
2011-11-02	Dakar	1	Oxygu	0	0
2011-11-02	Dakar	1	Chaqua	0	0
2011-11-02	Dakar	2	Digag	0	0
2011-11-02	Dakar	2	Pint	0	0
2011-11-02	Dakar	2	Pm	0	0
2011-11-02	Dakar	2	Pcvil	0	0
2011-11-02	Dakar	2	Rhsob	0	0
2011-11-02	Dakar	2	Poaeq	0	0
2011-11-02	Dakar	2	Posang	0	0
2011-11-02	Dakar	2	cetnd2	0	0
2011-11-02	Dakar	2	Chondab	0	0
2011-11-02	Dakar	2	Pc	0	0
2011-11-02	Dakar	2	Pseudop	0	0
2011-11-02	Dakar	2	Chlorog	0	0
2011-11-02	Dakar	2	Porph	0	0
2011-11-02	Dakar	2	Pachno	0	0
2011-11-02	Dakar	2	cetnd	0	0
2011-11-02	Dakar	2	Oxygu	0	0
2011-11-02	Dakar	2	Chaqua	0	0
2011-11-02	Dakar	3	Digag	5	5
2011-11-02	Dakar	3	Pint	4	4
2011-11-02	Dakar	3	Pm	0	0
2011-11-02	Dakar	3	Pcvil	0	0
2011-11-02	Dakar	3	Rhsob	0	0
2011-11-02	Dakar	3	Poaeq	0	0
2011-11-02	Dakar	3	Posang	0	0
2011-11-02	Dakar	3	cetnd2	0	0
2011-11-02	Dakar	3	Chondab	0	0
2011-11-02	Dakar	3	Pc	0	0
2011-11-02	Dakar	3	Pseudop	0	0
2011-11-02	Dakar	3	Chlorog	0	0
2011-11-02	Dakar	3	Porph	0	0
2011-11-02	Dakar	3	Pachno	0	0
2011-11-02	Dakar	3	cetnd	0	0
2011-11-02	Dakar	3	Oxygu	0	0
2011-11-02	Dakar	3	Chaqua	0	0
2011-11-02	Dakar	4	Digag	2	2
2011-11-02	Dakar	4	Pint	4	4
2011-11-02	Dakar	4	Pm	0	0
2011-11-02	Dakar	4	Pcvil	0	0
2011-11-02	Dakar	4	Rhsob	0	0
2011-11-02	Dakar	4	Poaeq	0	0
2011-11-02	Dakar	4	Posang	0	0
2011-11-02	Dakar	4	cetnd2	0	0
2011-11-02	Dakar	4	Chondab	0	0
2011-11-02	Dakar	4	Pc	0	0
2011-11-02	Dakar	4	Pseudop	0	0
2011-11-02	Dakar	4	Chlorog	0	0
2011-11-02	Dakar	4	Porph	0	0
2011-11-02	Dakar	4	Pachno	0	0
2011-11-02	Dakar	4	cetnd	0	0
2011-11-02	Dakar	4	Oxygu	0	0
2011-11-02	Dakar	4	Chaqua	0	0
2011-11-02	Dakar	5	Digag	9	9
2011-11-02	Dakar	5	Pint	11	11
2011-11-02	Dakar	5	Pm	0	0
2011-11-02	Dakar	5	Pcvil	0	0
2011-11-02	Dakar	5	Rhsob	0	0
2011-11-02	Dakar	5	Poaeq	0	0
2011-11-02	Dakar	5	Posang	0	0
2011-11-02	Dakar	5	cetnd2	0	0
2011-11-02	Dakar	5	Chondab	0	0
2011-11-02	Dakar	5	Pc	0	0
2011-11-02	Dakar	5	Pseudop	0	0
2011-11-02	Dakar	5	Chlorog	0	0
2011-11-02	Dakar	5	Porph	0	0
2011-11-02	Dakar	5	Pachno	0	0
2011-11-02	Dakar	5	cetnd	0	0
2011-11-02	Dakar	5	Oxygu	0	0
2011-11-02	Dakar	5	Chaqua	0	0
2012-11-02	Dakar	1	Digag	3	3
2012-11-02	Dakar	1	Pint	0	0
2012-11-02	Dakar	1	Pm	1	1
2012-11-02	Dakar	1	Pcvil	0	0
2012-11-02	Dakar	1	Rhsob	0	0
2012-11-02	Dakar	1	Poaeq	0	0
2012-11-02	Dakar	1	Posang	0	0
2012-11-02	Dakar	1	cetnd2	0	0
2012-11-02	Dakar	1	Chondab	0	0
2012-11-02	Dakar	1	Pc	0	0
2012-11-02	Dakar	1	Pseudop	0	0
2012-11-02	Dakar	1	Chlorog	0	0
2012-11-02	Dakar	1	Porph	0	0
2012-11-02	Dakar	1	Pachno	0	0
2012-11-02	Dakar	1	cetnd	0	0
2012-11-02	Dakar	1	Oxygu	0	0
2012-11-02	Dakar	1	Chaqua	0	0
2012-11-02	Dakar	2	Digag	3	3
2012-11-02	Dakar	2	Pint	1	1
2012-11-02	Dakar	2	Pm	1	1
2012-11-02	Dakar	2	Pcvil	0	0
2012-11-02	Dakar	2	Rhsob	0	0
2012-11-02	Dakar	2	Poaeq	0	0
2012-11-02	Dakar	2	Posang	0	0
2012-11-02	Dakar	2	cetnd2	0	0
2012-11-02	Dakar	2	Chondab	0	0
2012-11-02	Dakar	2	Pc	0	0
2012-11-02	Dakar	2	Pseudop	0	0
2012-11-02	Dakar	2	Chlorog	0	0
2012-11-02	Dakar	2	Porph	0	0
2012-11-02	Dakar	2	Pachno	0	0
2012-11-02	Dakar	2	cetnd	0	0
2012-11-02	Dakar	2	Oxygu	0	0
2012-11-02	Dakar	2	Chaqua	0	0
2012-11-02	Dakar	3	Digag	1	1
2012-11-02	Dakar	3	Pint	0	0
2012-11-02	Dakar	3	Pm	0	0
2012-11-02	Dakar	3	Pcvil	0	0
2012-11-02	Dakar	3	Rhsob	0	0
2012-11-02	Dakar	3	Poaeq	0	0
2012-11-02	Dakar	3	Posang	0	0
2012-11-02	Dakar	3	cetnd2	0	0
2012-11-02	Dakar	3	Chondab	0	0
2012-11-02	Dakar	3	Pc	0	0
2012-11-02	Dakar	3	Pseudop	0	0
2012-11-02	Dakar	3	Chlorog	0	0
2012-11-02	Dakar	3	Porph	0	0
2012-11-02	Dakar	3	Pachno	0	0
2012-11-02	Dakar	3	cetnd	0	0
2012-11-02	Dakar	3	Oxygu	0	0
2012-11-02	Dakar	3	Chaqua	0	0
2012-11-02	Dakar	4	Digag	0	0
2012-11-02	Dakar	4	Pint	3	3
2012-11-02	Dakar	4	Pm	0	0
2012-11-02	Dakar	4	Pcvil	0	0
2012-11-02	Dakar	4	Rhsob	0	0
2012-11-02	Dakar	4	Poaeq	0	0
2012-11-02	Dakar	4	Posang	0	0
2012-11-02	Dakar	4	cetnd2	0	0
2012-11-02	Dakar	4	Chondab	0	0
2012-11-02	Dakar	4	Pc	0	0
2012-11-02	Dakar	4	Pseudop	0	0
2012-11-02	Dakar	4	Chlorog	0	0
2012-11-02	Dakar	4	Porph	0	0
2012-11-02	Dakar	4	Pachno	0	0
2012-11-02	Dakar	4	cetnd	0	0
2012-11-02	Dakar	4	Oxygu	0	0
2012-11-02	Dakar	4	Chaqua	0	0
2012-11-02	Dakar	5	Digag	0	0
2012-11-02	Dakar	5	Pint	3	3
2012-11-02	Dakar	5	Pm	1	1
2012-11-02	Dakar	5	Pcvil	0	0
2012-11-02	Dakar	5	Rhsob	0	0
2012-11-02	Dakar	5	Poaeq	0	0
2012-11-02	Dakar	5	Posang	0	0
2012-11-02	Dakar	5	cetnd2	0	0
2012-11-02	Dakar	5	Chondab	0	0
2012-11-02	Dakar	5	Pc	0	0
2012-11-02	Dakar	5	Pseudop	0	0
2012-11-02	Dakar	5	Chlorog	0	0
2012-11-02	Dakar	5	Porph	0	0
2012-11-02	Dakar	5	Pachno	0	0
2012-11-02	Dakar	5	cetnd	0	0
2012-11-02	Dakar	5	Oxygu	0	0
2012-11-02	Dakar	5	Chaqua	0	0
2016-11-02	Dakar	1	Digag	8	8
2016-11-02	Dakar	1	Pint	329	329
2016-11-02	Dakar	1	Pm	0	0
2016-11-02	Dakar	1	Pcvil	0	0
2016-11-02	Dakar	1	Rhsob	4	4
2016-11-02	Dakar	1	Poaeq	0	0
2016-11-02	Dakar	1	Posang	0	0
2016-11-02	Dakar	1	cetnd2	0	0
2016-11-02	Dakar	1	Chondab	0	0
2016-11-02	Dakar	1	Pc	0	0
2016-11-02	Dakar	1	Pseudop	1	1
2016-11-02	Dakar	1	Chlorog	0	0
2016-11-02	Dakar	1	Porph	0	0
2016-11-02	Dakar	1	Pachno	0	0
2016-11-02	Dakar	1	cetnd	0	0
2016-11-02	Dakar	1	Oxygu	0	0
2016-11-02	Dakar	1	Chaqua	0	0
2016-11-02	Dakar	2	Digag	2	2
2016-11-02	Dakar	2	Pint	26	26
2016-11-02	Dakar	2	Pm	0	0
2016-11-02	Dakar	2	Pcvil	0	0
2016-11-02	Dakar	2	Rhsob	1	1
2016-11-02	Dakar	2	Poaeq	0	0
2016-11-02	Dakar	2	Posang	0	0
2016-11-02	Dakar	2	cetnd2	0	0
2016-11-02	Dakar	2	Chondab	0	0
2016-11-02	Dakar	2	Pc	0	0
2016-11-02	Dakar	2	Pseudop	0	0
2016-11-02	Dakar	2	Chlorog	0	0
2016-11-02	Dakar	2	Porph	0	0
2016-11-02	Dakar	2	Pachno	0	0
2016-11-02	Dakar	2	cetnd	0	0
2016-11-02	Dakar	2	Oxygu	0	0
2016-11-02	Dakar	2	Chaqua	0	0
2016-11-02	Dakar	3	Digag	3	3
2016-11-02	Dakar	3	Pint	30	30
2016-11-02	Dakar	3	Pm	4	4
2016-11-02	Dakar	3	Pcvil	0	0
2016-11-02	Dakar	3	Rhsob	2	2
2016-11-02	Dakar	3	Poaeq	0	0
2016-11-02	Dakar	3	Posang	1	1
2016-11-02	Dakar	3	cetnd2	0	0
2016-11-02	Dakar	3	Chondab	0	0
2016-11-02	Dakar	3	Pc	0	0
2016-11-02	Dakar	3	Pseudop	0	0
2016-11-02	Dakar	3	Chlorog	0	0
2016-11-02	Dakar	3	Porph	0	0
2016-11-02	Dakar	3	Pachno	0	0
2016-11-02	Dakar	3	cetnd	0	0
2016-11-02	Dakar	3	Oxygu	0	0
2016-11-02	Dakar	3	Chaqua	0	0
2016-11-02	Dakar	4	Digag	4	4
2016-11-02	Dakar	4	Pint	186	186
2016-11-02	Dakar	4	Pm	4	4
2016-11-02	Dakar	4	Pcvil	0	0
2016-11-02	Dakar	4	Rhsob	2	2
2016-11-02	Dakar	4	Poaeq	0	0
2016-11-02	Dakar	4	Posang	5	5
2016-11-02	Dakar	4	cetnd2	0	0
2016-11-02	Dakar	4	Chondab	0	0
2016-11-02	Dakar	4	Pc	0	0
2016-11-02	Dakar	4	Pseudop	0	0
2016-11-02	Dakar	4	Chlorog	0	0
2016-11-02	Dakar	4	Porph	0	0
2016-11-02	Dakar	4	Pachno	0	0
2016-11-02	Dakar	4	cetnd	0	0
2016-11-02	Dakar	4	Oxygu	0	0
2016-11-02	Dakar	4	Chaqua	0	0
2016-11-02	Dakar	5	Digag	3	3
2016-11-02	Dakar	5	Pint	9	9
2016-11-02	Dakar	5	Pm	0	0
2016-11-02	Dakar	5	Pcvil	0	0
2016-11-02	Dakar	5	Rhsob	0	0
2016-11-02	Dakar	5	Poaeq	0	0
2016-11-02	Dakar	5	Posang	0	0
2016-11-02	Dakar	5	cetnd2	0	0
2016-11-02	Dakar	5	Chondab	0	0
2016-11-02	Dakar	5	Pc	0	0
2016-11-02	Dakar	5	Pseudop	0	0
2016-11-02	Dakar	5	Chlorog	1	1
2016-11-02	Dakar	5	Porph	0	0
2016-11-02	Dakar	5	Pachno	0	0
2016-11-02	Dakar	5	cetnd	0	0
2016-11-02	Dakar	5	Oxygu	0	0
2016-11-02	Dakar	5	Chaqua	0	0
2011-11-03	Dakar	1	Digag	8	8
2011-11-03	Dakar	1	Pint	0	0
2011-11-03	Dakar	1	Pm	1	1
2011-11-03	Dakar	1	Pcvil	0	0
2011-11-03	Dakar	1	Rhsob	0	0
2011-11-03	Dakar	1	Poaeq	0	0
2011-11-03	Dakar	1	Posang	0	0
2011-11-03	Dakar	1	cetnd2	0	0
2011-11-03	Dakar	1	Chondab	0	0
2011-11-03	Dakar	1	Pc	0	0
2011-11-03	Dakar	1	Pseudop	0	0
2011-11-03	Dakar	1	Chlorog	0	0
2011-11-03	Dakar	1	Porph	0	0
2011-11-03	Dakar	1	Pachno	0	0
2011-11-03	Dakar	1	cetnd	0	0
2011-11-03	Dakar	1	Oxygu	0	0
2011-11-03	Dakar	1	Chaqua	0	0
2011-11-03	Dakar	2	Digag	0	0
2011-11-03	Dakar	2	Pint	3	3
2011-11-03	Dakar	2	Pm	0	0
2011-11-03	Dakar	2	Pcvil	0	0
2011-11-03	Dakar	2	Rhsob	0	0
2011-11-03	Dakar	2	Poaeq	0	0
2011-11-03	Dakar	2	Posang	0	0
2011-11-03	Dakar	2	cetnd2	0	0
2011-11-03	Dakar	2	Chondab	0	0
2011-11-03	Dakar	2	Pc	0	0
2011-11-03	Dakar	2	Pseudop	0	0
2011-11-03	Dakar	2	Chlorog	0	0
2011-11-03	Dakar	2	Porph	0	0
2011-11-03	Dakar	2	Pachno	0	0
2011-11-03	Dakar	2	cetnd	0	0
2011-11-03	Dakar	2	Oxygu	0	0
2011-11-03	Dakar	2	Chaqua	0	0
2011-11-03	Dakar	3	Digag	11	11
2011-11-03	Dakar	3	Pint	9	9
2011-11-03	Dakar	3	Pm	0	0
2011-11-03	Dakar	3	Pcvil	0	0
2011-11-03	Dakar	3	Rhsob	0	0
2011-11-03	Dakar	3	Poaeq	0	0
2011-11-03	Dakar	3	Posang	0	0
2011-11-03	Dakar	3	cetnd2	0	0
2011-11-03	Dakar	3	Chondab	0	0
2011-11-03	Dakar	3	Pc	0	0
2011-11-03	Dakar	3	Pseudop	0	0
2011-11-03	Dakar	3	Chlorog	0	0
2011-11-03	Dakar	3	Porph	0	0
2011-11-03	Dakar	3	Pachno	0	0
2011-11-03	Dakar	3	cetnd	0	0
2011-11-03	Dakar	3	Oxygu	0	0
2011-11-03	Dakar	3	Chaqua	0	0
2011-11-03	Dakar	4	Digag	12	12
2011-11-03	Dakar	4	Pint	19	19
2011-11-03	Dakar	4	Pm	0	0
2011-11-03	Dakar	4	Pcvil	1	1
2011-11-03	Dakar	4	Rhsob	0	0
2011-11-03	Dakar	4	Poaeq	0	0
2011-11-03	Dakar	4	Posang	0	0
2011-11-03	Dakar	4	cetnd2	0	0
2011-11-03	Dakar	4	Chondab	0	0
2011-11-03	Dakar	4	Pc	0	0
2011-11-03	Dakar	4	Pseudop	1	1
2011-11-03	Dakar	4	Chlorog	0	0
2011-11-03	Dakar	4	Porph	0	0
2011-11-03	Dakar	4	Pachno	0	0
2011-11-03	Dakar	4	cetnd	0	0
2011-11-03	Dakar	4	Oxygu	0	0
2011-11-03	Dakar	4	Chaqua	0	0
2011-11-03	Dakar	5	Digag	5	5
2011-11-03	Dakar	5	Pint	12	12
2011-11-03	Dakar	5	Pm	4	4
2011-11-03	Dakar	5	Pcvil	2	2
2011-11-03	Dakar	5	Rhsob	0	0
2011-11-03	Dakar	5	Poaeq	0	0
2011-11-03	Dakar	5	Posang	0	0
2011-11-03	Dakar	5	cetnd2	0	0
2011-11-03	Dakar	5	Chondab	0	0
2011-11-03	Dakar	5	Pc	0	0
2011-11-03	Dakar	5	Pseudop	0	0
2011-11-03	Dakar	5	Chlorog	0	0
2011-11-03	Dakar	5	Porph	0	0
2011-11-03	Dakar	5	Pachno	0	0
2011-11-03	Dakar	5	cetnd	0	0
2011-11-03	Dakar	5	Oxygu	0	0
2011-11-03	Dakar	5	Chaqua	0	0
2012-11-03	Dakar	1	Digag	2	2
2012-11-03	Dakar	1	Pint	7	7
2012-11-03	Dakar	1	Pm	0	0
2012-11-03	Dakar	1	Pcvil	0	0
2012-11-03	Dakar	1	Rhsob	1	1
2012-11-03	Dakar	1	Poaeq	0	0
2012-11-03	Dakar	1	Posang	0	0
2012-11-03	Dakar	1	cetnd2	0	0
2012-11-03	Dakar	1	Chondab	0	0
2012-11-03	Dakar	1	Pc	0	0
2012-11-03	Dakar	1	Pseudop	0	0
2012-11-03	Dakar	1	Chlorog	0	0
2012-11-03	Dakar	1	Porph	0	0
2012-11-03	Dakar	1	Pachno	0	0
2012-11-03	Dakar	1	cetnd	0	0
2012-11-03	Dakar	1	Oxygu	0	0
2012-11-03	Dakar	1	Chaqua	0	0
2012-11-03	Dakar	2	Digag	5	5
2012-11-03	Dakar	2	Pint	8	8
2012-11-03	Dakar	2	Pm	0	0
2012-11-03	Dakar	2	Pcvil	0	0
2012-11-03	Dakar	2	Rhsob	0	0
2012-11-03	Dakar	2	Poaeq	0	0
2012-11-03	Dakar	2	Posang	0	0
2012-11-03	Dakar	2	cetnd2	0	0
2012-11-03	Dakar	2	Chondab	0	0
2012-11-03	Dakar	2	Pc	0	0
2012-11-03	Dakar	2	Pseudop	0	0
2012-11-03	Dakar	2	Chlorog	0	0
2012-11-03	Dakar	2	Porph	0	0
2012-11-03	Dakar	2	Pachno	0	0
2012-11-03	Dakar	2	cetnd	0	0
2012-11-03	Dakar	2	Oxygu	0	0
2012-11-03	Dakar	2	Chaqua	0	0
2012-11-03	Dakar	3	Digag	3	3
2012-11-03	Dakar	3	Pint	0	0
2012-11-03	Dakar	3	Pm	1	1
2012-11-03	Dakar	3	Pcvil	0	0
2012-11-03	Dakar	3	Rhsob	0	0
2012-11-03	Dakar	3	Poaeq	0	0
2012-11-03	Dakar	3	Posang	0	0
2012-11-03	Dakar	3	cetnd2	0	0
2012-11-03	Dakar	3	Chondab	0	0
2012-11-03	Dakar	3	Pc	0	0
2012-11-03	Dakar	3	Pseudop	0	0
2012-11-03	Dakar	3	Chlorog	0	0
2012-11-03	Dakar	3	Porph	0	0
2012-11-03	Dakar	3	Pachno	0	0
2012-11-03	Dakar	3	cetnd	0	0
2012-11-03	Dakar	3	Oxygu	0	0
2012-11-03	Dakar	3	Chaqua	0	0
2012-11-03	Dakar	4	Digag	0	0
2012-11-03	Dakar	4	Pint	4	4
2012-11-03	Dakar	4	Pm	2	2
2012-11-03	Dakar	4	Pcvil	1	1
2012-11-03	Dakar	4	Rhsob	1	1
2012-11-03	Dakar	4	Poaeq	0	0
2012-11-03	Dakar	4	Posang	0	0
2012-11-03	Dakar	4	cetnd2	0	0
2012-11-03	Dakar	4	Chondab	0	0
2012-11-03	Dakar	4	Pc	0	0
2012-11-03	Dakar	4	Pseudop	0	0
2012-11-03	Dakar	4	Chlorog	0	0
2012-11-03	Dakar	4	Porph	0	0
2012-11-03	Dakar	4	Pachno	0	0
2012-11-03	Dakar	4	cetnd	0	0
2012-11-03	Dakar	4	Oxygu	0	0
2012-11-03	Dakar	4	Chaqua	0	0
2012-11-03	Dakar	5	Digag	5	5
2012-11-03	Dakar	5	Pint	7	7
2012-11-03	Dakar	5	Pm	1	1
2012-11-03	Dakar	5	Pcvil	0	0
2012-11-03	Dakar	5	Rhsob	0	0
2012-11-03	Dakar	5	Poaeq	1	1
2012-11-03	Dakar	5	Posang	0	0
2012-11-03	Dakar	5	cetnd2	0	0
2012-11-03	Dakar	5	Chondab	0	0
2012-11-03	Dakar	5	Pc	0	0
2012-11-03	Dakar	5	Pseudop	0	0
2012-11-03	Dakar	5	Chlorog	0	0
2012-11-03	Dakar	5	Porph	0	0
2012-11-03	Dakar	5	Pachno	0	0
2012-11-03	Dakar	5	cetnd	0	0
2012-11-03	Dakar	5	Oxygu	0	0
2012-11-03	Dakar	5	Chaqua	0	0
2016-11-03	Dakar	1	Digag	6	6
2016-11-03	Dakar	1	Pint	196	196
2016-11-03	Dakar	1	Pm	0	0
2016-11-03	Dakar	1	Pcvil	0	0
2016-11-03	Dakar	1	Rhsob	5	5
2016-11-03	Dakar	1	Poaeq	0	0
2016-11-03	Dakar	1	Posang	0	0
2016-11-03	Dakar	1	cetnd2	0	0
2016-11-03	Dakar	1	Chondab	0	0
2016-11-03	Dakar	1	Pc	0	0
2016-11-03	Dakar	1	Pseudop	1	1
2016-11-03	Dakar	1	Chlorog	0	0
2016-11-03	Dakar	1	Porph	0	0
2016-11-03	Dakar	1	Pachno	0	0
2016-11-03	Dakar	1	cetnd	0	0
2016-11-03	Dakar	1	Oxygu	0	0
2016-11-03	Dakar	1	Chaqua	0	0
2016-11-03	Dakar	2	Digag	5	5
2016-11-03	Dakar	2	Pint	32	32
2016-11-03	Dakar	2	Pm	0	0
2016-11-03	Dakar	2	Pcvil	0	0
2016-11-03	Dakar	2	Rhsob	0	0
2016-11-03	Dakar	2	Poaeq	0	0
2016-11-03	Dakar	2	Posang	0	0
2016-11-03	Dakar	2	cetnd2	0	0
2016-11-03	Dakar	2	Chondab	0	0
2016-11-03	Dakar	2	Pc	0	0
2016-11-03	Dakar	2	Pseudop	0	0
2016-11-03	Dakar	2	Chlorog	0	0
2016-11-03	Dakar	2	Porph	0	0
2016-11-03	Dakar	2	Pachno	0	0
2016-11-03	Dakar	2	cetnd	0	0
2016-11-03	Dakar	2	Oxygu	0	0
2016-11-03	Dakar	2	Chaqua	0	0
2016-11-03	Dakar	3	Digag	3	3
2016-11-03	Dakar	3	Pint	27	27
2016-11-03	Dakar	3	Pm	2	2
2016-11-03	Dakar	3	Pcvil	0	0
2016-11-03	Dakar	3	Rhsob	2	2
2016-11-03	Dakar	3	Poaeq	0	0
2016-11-03	Dakar	3	Posang	0	0
2016-11-03	Dakar	3	cetnd2	0	0
2016-11-03	Dakar	3	Chondab	0	0
2016-11-03	Dakar	3	Pc	0	0
2016-11-03	Dakar	3	Pseudop	0	0
2016-11-03	Dakar	3	Chlorog	0	0
2016-11-03	Dakar	3	Porph	0	0
2016-11-03	Dakar	3	Pachno	0	0
2016-11-03	Dakar	3	cetnd	0	0
2016-11-03	Dakar	3	Oxygu	0	0
2016-11-03	Dakar	3	Chaqua	0	0
2016-11-03	Dakar	4	Digag	2	2
2016-11-03	Dakar	4	Pint	226	226
2016-11-03	Dakar	4	Pm	2	2
2016-11-03	Dakar	4	Pcvil	0	0
2016-11-03	Dakar	4	Rhsob	2	2
2016-11-03	Dakar	4	Poaeq	1	1
2016-11-03	Dakar	4	Posang	5	5
2016-11-03	Dakar	4	cetnd2	0	0
2016-11-03	Dakar	4	Chondab	0	0
2016-11-03	Dakar	4	Pc	0	0
2016-11-03	Dakar	4	Pseudop	0	0
2016-11-03	Dakar	4	Chlorog	0	0
2016-11-03	Dakar	4	Porph	0	0
2016-11-03	Dakar	4	Pachno	0	0
2016-11-03	Dakar	4	cetnd	0	0
2016-11-03	Dakar	4	Oxygu	0	0
2016-11-03	Dakar	4	Chaqua	0	0
2016-11-03	Dakar	5	Digag	5	5
2016-11-03	Dakar	5	Pint	3	3
2016-11-03	Dakar	5	Pm	0	0
2016-11-03	Dakar	5	Pcvil	0	0
2016-11-03	Dakar	5	Rhsob	0	0
2016-11-03	Dakar	5	Poaeq	0	0
2016-11-03	Dakar	5	Posang	0	0
2016-11-03	Dakar	5	cetnd2	0	0
2016-11-03	Dakar	5	Chondab	0	0
2016-11-03	Dakar	5	Pc	0	0
2016-11-03	Dakar	5	Pseudop	0	0
2016-11-03	Dakar	5	Chlorog	0	0
2016-11-03	Dakar	5	Porph	0	0
2016-11-03	Dakar	5	Pachno	0	0
2016-11-03	Dakar	5	cetnd	0	0
2016-11-03	Dakar	5	Oxygu	0	0
2016-11-03	Dakar	5	Chaqua	0	0
2013-11-05	Dakar	1	Digag	1	1
2013-11-05	Dakar	1	Pint	2	2
2013-11-05	Dakar	1	Pm	0	0
2013-11-05	Dakar	1	Pcvil	0	0
2013-11-05	Dakar	1	Rhsob	0	0
2013-11-05	Dakar	1	Poaeq	0	0
2013-11-05	Dakar	1	Posang	0	0
2013-11-05	Dakar	1	cetnd2	0	0
2013-11-05	Dakar	1	Chondab	0	0
2013-11-05	Dakar	1	Pc	0	0
2013-11-05	Dakar	1	Pseudop	0	0
2013-11-05	Dakar	1	Chlorog	0	0
2013-11-05	Dakar	1	Porph	0	0
2013-11-05	Dakar	1	Pachno	0	0
2013-11-05	Dakar	1	cetnd	0	0
2013-11-05	Dakar	1	Oxygu	0	0
2013-11-05	Dakar	1	Chaqua	0	0
2013-11-05	Dakar	2	Digag	2	2
2013-11-05	Dakar	2	Pint	1	1
2013-11-05	Dakar	2	Pm	0	0
2013-11-05	Dakar	2	Pcvil	0	0
2013-11-05	Dakar	2	Rhsob	0	0
2013-11-05	Dakar	2	Poaeq	0	0
2013-11-05	Dakar	2	Posang	0	0
2013-11-05	Dakar	2	cetnd2	0	0
2013-11-05	Dakar	2	Chondab	0	0
2013-11-05	Dakar	2	Pc	0	0
2013-11-05	Dakar	2	Pseudop	0	0
2013-11-05	Dakar	2	Chlorog	0	0
2013-11-05	Dakar	2	Porph	0	0
2013-11-05	Dakar	2	Pachno	0	0
2013-11-05	Dakar	2	cetnd	0	0
2013-11-05	Dakar	2	Oxygu	0	0
2013-11-05	Dakar	2	Chaqua	0	0
2013-11-05	Dakar	3	Digag	1	1
2013-11-05	Dakar	3	Pint	1	1
2013-11-05	Dakar	3	Pm	0	0
2013-11-05	Dakar	3	Pcvil	0	0
2013-11-05	Dakar	3	Rhsob	0	0
2013-11-05	Dakar	3	Poaeq	0	0
2013-11-05	Dakar	3	Posang	0	0
2013-11-05	Dakar	3	cetnd2	0	0
2013-11-05	Dakar	3	Chondab	0	0
2013-11-05	Dakar	3	Pc	0	0
2013-11-05	Dakar	3	Pseudop	0	0
2013-11-05	Dakar	3	Chlorog	0	0
2013-11-05	Dakar	3	Porph	0	0
2013-11-05	Dakar	3	Pachno	0	0
2013-11-05	Dakar	3	cetnd	0	0
2013-11-05	Dakar	3	Oxygu	0	0
2013-11-05	Dakar	3	Chaqua	0	0
2013-11-05	Dakar	4	Digag	4	4
2013-11-05	Dakar	4	Pint	5	5
2013-11-05	Dakar	4	Pm	2	2
2013-11-05	Dakar	4	Pcvil	0	0
2013-11-05	Dakar	4	Rhsob	0	0
2013-11-05	Dakar	4	Poaeq	0	0
2013-11-05	Dakar	4	Posang	0	0
2013-11-05	Dakar	4	cetnd2	0	0
2013-11-05	Dakar	4	Chondab	0	0
2013-11-05	Dakar	4	Pc	0	0
2013-11-05	Dakar	4	Pseudop	0	0
2013-11-05	Dakar	4	Chlorog	0	0
2013-11-05	Dakar	4	Porph	0	0
2013-11-05	Dakar	4	Pachno	0	0
2013-11-05	Dakar	4	cetnd	0	0
2013-11-05	Dakar	4	Oxygu	0	0
2013-11-05	Dakar	4	Chaqua	0	0
2013-11-05	Dakar	5	Digag	0	0
2013-11-05	Dakar	5	Pint	2	2
2013-11-05	Dakar	5	Pm	0	0
2013-11-05	Dakar	5	Pcvil	0	0
2013-11-05	Dakar	5	Rhsob	0	0
2013-11-05	Dakar	5	Poaeq	2	2
2013-11-05	Dakar	5	Posang	0	0
2013-11-05	Dakar	5	cetnd2	0	0
2013-11-05	Dakar	5	Chondab	0	0
2013-11-05	Dakar	5	Pc	0	0
2013-11-05	Dakar	5	Pseudop	0	0
2013-11-05	Dakar	5	Chlorog	0	0
2013-11-05	Dakar	5	Porph	0	0
2013-11-05	Dakar	5	Pachno	0	0
2013-11-05	Dakar	5	cetnd	0	0
2013-11-05	Dakar	5	Oxygu	0	0
2013-11-05	Dakar	5	Chaqua	0	0
2013-11-06	Dakar	1	Digag	2	2
2013-11-06	Dakar	1	Pint	4	4
2013-11-06	Dakar	1	Pm	2	2
2013-11-06	Dakar	1	Pcvil	0	0
2013-11-06	Dakar	1	Rhsob	0	0
2013-11-06	Dakar	1	Poaeq	0	0
2013-11-06	Dakar	1	Posang	0	0
2013-11-06	Dakar	1	cetnd2	0	0
2013-11-06	Dakar	1	Chondab	0	0
2013-11-06	Dakar	1	Pc	0	0
2013-11-06	Dakar	1	Pseudop	0	0
2013-11-06	Dakar	1	Chlorog	0	0
2013-11-06	Dakar	1	Porph	0	0
2013-11-06	Dakar	1	Pachno	0	0
2013-11-06	Dakar	1	cetnd	0	0
2013-11-06	Dakar	1	Oxygu	0	0
2013-11-06	Dakar	1	Chaqua	0	0
2013-11-06	Dakar	2	Digag	2	2
2013-11-06	Dakar	2	Pint	2	2
2013-11-06	Dakar	2	Pm	0	0
2013-11-06	Dakar	2	Pcvil	0	0
2013-11-06	Dakar	2	Rhsob	0	0
2013-11-06	Dakar	2	Poaeq	0	0
2013-11-06	Dakar	2	Posang	0	0
2013-11-06	Dakar	2	cetnd2	0	0
2013-11-06	Dakar	2	Chondab	0	0
2013-11-06	Dakar	2	Pc	0	0
2013-11-06	Dakar	2	Pseudop	0	0
2013-11-06	Dakar	2	Chlorog	0	0
2013-11-06	Dakar	2	Porph	0	0
2013-11-06	Dakar	2	Pachno	0	0
2013-11-06	Dakar	2	cetnd	0	0
2013-11-06	Dakar	2	Oxygu	0	0
2013-11-06	Dakar	2	Chaqua	0	0
2013-11-06	Dakar	3	Digag	1	1
2013-11-06	Dakar	3	Pint	0	0
2013-11-06	Dakar	3	Pm	0	0
2013-11-06	Dakar	3	Pcvil	0	0
2013-11-06	Dakar	3	Rhsob	0	0
2013-11-06	Dakar	3	Poaeq	0	0
2013-11-06	Dakar	3	Posang	0	0
2013-11-06	Dakar	3	cetnd2	0	0
2013-11-06	Dakar	3	Chondab	0	0
2013-11-06	Dakar	3	Pc	0	0
2013-11-06	Dakar	3	Pseudop	0	0
2013-11-06	Dakar	3	Chlorog	0	0
2013-11-06	Dakar	3	Porph	0	0
2013-11-06	Dakar	3	Pachno	0	0
2013-11-06	Dakar	3	cetnd	0	0
2013-11-06	Dakar	3	Oxygu	0	0
2013-11-06	Dakar	3	Chaqua	0	0
2013-11-06	Dakar	4	Digag	9	9
2013-11-06	Dakar	4	Pint	6	6
2013-11-06	Dakar	4	Pm	0	0
2013-11-06	Dakar	4	Pcvil	0	0
2013-11-06	Dakar	4	Rhsob	0	0
2013-11-06	Dakar	4	Poaeq	0	0
2013-11-06	Dakar	4	Posang	1	1
2013-11-06	Dakar	4	cetnd2	0	0
2013-11-06	Dakar	4	Chondab	0	0
2013-11-06	Dakar	4	Pc	0	0
2013-11-06	Dakar	4	Pseudop	0	0
2013-11-06	Dakar	4	Chlorog	0	0
2013-11-06	Dakar	4	Porph	0	0
2013-11-06	Dakar	4	Pachno	0	0
2013-11-06	Dakar	4	cetnd	0	0
2013-11-06	Dakar	4	Oxygu	0	0
2013-11-06	Dakar	4	Chaqua	0	0
2013-11-06	Dakar	5	Digag	0	0
2013-11-06	Dakar	5	Pint	1	1
2013-11-06	Dakar	5	Pm	0	0
2013-11-06	Dakar	5	Pcvil	0	0
2013-11-06	Dakar	5	Rhsob	0	0
2013-11-06	Dakar	5	Poaeq	0	0
2013-11-06	Dakar	5	Posang	0	0
2013-11-06	Dakar	5	cetnd2	0	0
2013-11-06	Dakar	5	Chondab	0	0
2013-11-06	Dakar	5	Pc	0	0
2013-11-06	Dakar	5	Pseudop	0	0
2013-11-06	Dakar	5	Chlorog	0	0
2013-11-06	Dakar	5	Porph	0	0
2013-11-06	Dakar	5	Pachno	0	0
2013-11-06	Dakar	5	cetnd	0	0
2013-11-06	Dakar	5	Oxygu	0	0
2013-11-06	Dakar	5	Chaqua	0	0
2013-11-07	Dakar	1	Digag	2	2
2013-11-07	Dakar	1	Pint	10	10
2013-11-07	Dakar	1	Pm	0	0
2013-11-07	Dakar	1	Pcvil	0	0
2013-11-07	Dakar	1	Rhsob	0	0
2013-11-07	Dakar	1	Poaeq	0	0
2013-11-07	Dakar	1	Posang	0	0
2013-11-07	Dakar	1	cetnd2	0	0
2013-11-07	Dakar	1	Chondab	0	0
2013-11-07	Dakar	1	Pc	0	0
2013-11-07	Dakar	1	Pseudop	0	0
2013-11-07	Dakar	1	Chlorog	0	0
2013-11-07	Dakar	1	Porph	0	0
2013-11-07	Dakar	1	Pachno	0	0
2013-11-07	Dakar	1	cetnd	0	0
2013-11-07	Dakar	1	Oxygu	0	0
2013-11-07	Dakar	1	Chaqua	0	0
2013-11-07	Dakar	2	Digag	0	0
2013-11-07	Dakar	2	Pint	4	4
2013-11-07	Dakar	2	Pm	0	0
2013-11-07	Dakar	2	Pcvil	0	0
2013-11-07	Dakar	2	Rhsob	0	0
2013-11-07	Dakar	2	Poaeq	0	0
2013-11-07	Dakar	2	Posang	0	0
2013-11-07	Dakar	2	cetnd2	0	0
2013-11-07	Dakar	2	Chondab	0	0
2013-11-07	Dakar	2	Pc	0	0
2013-11-07	Dakar	2	Pseudop	0	0
2013-11-07	Dakar	2	Chlorog	0	0
2013-11-07	Dakar	2	Porph	0	0
2013-11-07	Dakar	2	Pachno	0	0
2013-11-07	Dakar	2	cetnd	0	0
2013-11-07	Dakar	2	Oxygu	0	0
2013-11-07	Dakar	2	Chaqua	0	0
2013-11-07	Dakar	3	Digag	5	5
2013-11-07	Dakar	3	Pint	1	1
2013-11-07	Dakar	3	Pm	1	1
2013-11-07	Dakar	3	Pcvil	0	0
2013-11-07	Dakar	3	Rhsob	0	0
2013-11-07	Dakar	3	Poaeq	0	0
2013-11-07	Dakar	3	Posang	0	0
2013-11-07	Dakar	3	cetnd2	0	0
2013-11-07	Dakar	3	Chondab	0	0
2013-11-07	Dakar	3	Pc	0	0
2013-11-07	Dakar	3	Pseudop	0	0
2013-11-07	Dakar	3	Chlorog	0	0
2013-11-07	Dakar	3	Porph	0	0
2013-11-07	Dakar	3	Pachno	0	0
2013-11-07	Dakar	3	cetnd	0	0
2013-11-07	Dakar	3	Oxygu	0	0
2013-11-07	Dakar	3	Chaqua	0	0
2013-11-07	Dakar	4	Digag	12	12
2013-11-07	Dakar	4	Pint	16	16
2013-11-07	Dakar	4	Pm	1	1
2013-11-07	Dakar	4	Pcvil	0	0
2013-11-07	Dakar	4	Rhsob	0	0
2013-11-07	Dakar	4	Poaeq	2	2
2013-11-07	Dakar	4	Posang	0	0
2013-11-07	Dakar	4	cetnd2	0	0
2013-11-07	Dakar	4	Chondab	0	0
2013-11-07	Dakar	4	Pc	0	0
2013-11-07	Dakar	4	Pseudop	0	0
2013-11-07	Dakar	4	Chlorog	0	0
2013-11-07	Dakar	4	Porph	0	0
2013-11-07	Dakar	4	Pachno	0	0
2013-11-07	Dakar	4	cetnd	0	0
2013-11-07	Dakar	4	Oxygu	0	0
2013-11-07	Dakar	4	Chaqua	0	0
2013-11-07	Dakar	5	Digag	5	5
2013-11-07	Dakar	5	Pint	13	13
2013-11-07	Dakar	5	Pm	2	2
2013-11-07	Dakar	5	Pcvil	0	0
2013-11-07	Dakar	5	Rhsob	0	0
2013-11-07	Dakar	5	Poaeq	3	3
2013-11-07	Dakar	5	Posang	0	0
2013-11-07	Dakar	5	cetnd2	0	0
2013-11-07	Dakar	5	Chondab	0	0
2013-11-07	Dakar	5	Pc	0	0
2013-11-07	Dakar	5	Pseudop	0	0
2013-11-07	Dakar	5	Chlorog	0	0
2013-11-07	Dakar	5	Porph	0	0
2013-11-07	Dakar	5	Pachno	0	0
2013-11-07	Dakar	5	cetnd	0	0
2013-11-07	Dakar	5	Oxygu	0	0
2013-11-07	Dakar	5	Chaqua	0	0
2014-11-11	Dakar	1	Digag	3	3
2014-11-11	Dakar	1	Pint	17	17
2014-11-11	Dakar	1	Pm	0	0
2014-11-11	Dakar	1	Pcvil	0	0
2014-11-11	Dakar	1	Rhsob	1	1
2014-11-11	Dakar	1	Poaeq	0	0
2014-11-11	Dakar	1	Posang	0	0
2014-11-11	Dakar	1	cetnd2	0	0
2014-11-11	Dakar	1	Chondab	0	0
2014-11-11	Dakar	1	Pc	0	0
2014-11-11	Dakar	1	Pseudop	0	0
2014-11-11	Dakar	1	Chlorog	0	0
2014-11-11	Dakar	1	Porph	0	0
2014-11-11	Dakar	1	Pachno	0	0
2014-11-11	Dakar	1	cetnd	0	0
2014-11-11	Dakar	1	Oxygu	0	0
2014-11-11	Dakar	1	Chaqua	0	0
2014-11-11	Dakar	2	Digag	2	2
2014-11-11	Dakar	2	Pint	7	7
2014-11-11	Dakar	2	Pm	1	1
2014-11-11	Dakar	2	Pcvil	0	0
2014-11-11	Dakar	2	Rhsob	0	0
2014-11-11	Dakar	2	Poaeq	0	0
2014-11-11	Dakar	2	Posang	0	0
2014-11-11	Dakar	2	cetnd2	0	0
2014-11-11	Dakar	2	Chondab	0	0
2014-11-11	Dakar	2	Pc	0	0
2014-11-11	Dakar	2	Pseudop	0	0
2014-11-11	Dakar	2	Chlorog	0	0
2014-11-11	Dakar	2	Porph	0	0
2014-11-11	Dakar	2	Pachno	0	0
2014-11-11	Dakar	2	cetnd	0	0
2014-11-11	Dakar	2	Oxygu	0	0
2014-11-11	Dakar	2	Chaqua	0	0
2014-11-11	Dakar	3	Digag	1	1
2014-11-11	Dakar	3	Pint	0	0
2014-11-11	Dakar	3	Pm	0	0
2014-11-11	Dakar	3	Pcvil	0	0
2014-11-11	Dakar	3	Rhsob	0	0
2014-11-11	Dakar	3	Poaeq	0	0
2014-11-11	Dakar	3	Posang	0	0
2014-11-11	Dakar	3	cetnd2	0	0
2014-11-11	Dakar	3	Chondab	0	0
2014-11-11	Dakar	3	Pc	0	0
2014-11-11	Dakar	3	Pseudop	0	0
2014-11-11	Dakar	3	Chlorog	0	0
2014-11-11	Dakar	3	Porph	0	0
2014-11-11	Dakar	3	Pachno	0	0
2014-11-11	Dakar	3	cetnd	0	0
2014-11-11	Dakar	3	Oxygu	0	0
2014-11-11	Dakar	3	Chaqua	0	0
2014-11-11	Dakar	4	Digag	3	3
2014-11-11	Dakar	4	Pint	17	17
2014-11-11	Dakar	4	Pm	1	1
2014-11-11	Dakar	4	Pcvil	0	0
2014-11-11	Dakar	4	Rhsob	0	0
2014-11-11	Dakar	4	Poaeq	0	0
2014-11-11	Dakar	4	Posang	1	1
2014-11-11	Dakar	4	cetnd2	0	0
2014-11-11	Dakar	4	Chondab	0	0
2014-11-11	Dakar	4	Pc	0	0
2014-11-11	Dakar	4	Pseudop	0	0
2014-11-11	Dakar	4	Chlorog	0	0
2014-11-11	Dakar	4	Porph	0	0
2014-11-11	Dakar	4	Pachno	0	0
2014-11-11	Dakar	4	cetnd	0	0
2014-11-11	Dakar	4	Oxygu	0	0
2014-11-11	Dakar	4	Chaqua	0	0
2014-11-11	Dakar	5	Digag	2	2
2014-11-11	Dakar	5	Pint	3	3
2014-11-11	Dakar	5	Pm	0	0
2014-11-11	Dakar	5	Pcvil	0	0
2014-11-11	Dakar	5	Rhsob	1	1
2014-11-11	Dakar	5	Poaeq	0	0
2014-11-11	Dakar	5	Posang	0	0
2014-11-11	Dakar	5	cetnd2	0	0
2014-11-11	Dakar	5	Chondab	0	0
2014-11-11	Dakar	5	Pc	0	0
2014-11-11	Dakar	5	Pseudop	0	0
2014-11-11	Dakar	5	Chlorog	0	0
2014-11-11	Dakar	5	Porph	0	0
2014-11-11	Dakar	5	Pachno	0	0
2014-11-11	Dakar	5	cetnd	0	0
2014-11-11	Dakar	5	Oxygu	0	0
2014-11-11	Dakar	5	Chaqua	0	0
2014-11-12	Dakar	1	Digag	2	2
2014-11-12	Dakar	1	Pint	10	10
2014-11-12	Dakar	1	Pm	1	1
2014-11-12	Dakar	1	Pcvil	0	0
2014-11-12	Dakar	1	Rhsob	0	0
2014-11-12	Dakar	1	Poaeq	0	0
2014-11-12	Dakar	1	Posang	0	0
2014-11-12	Dakar	1	cetnd2	0	0
2014-11-12	Dakar	1	Chondab	0	0
2014-11-12	Dakar	1	Pc	0	0
2014-11-12	Dakar	1	Pseudop	0	0
2014-11-12	Dakar	1	Chlorog	0	0
2014-11-12	Dakar	1	Porph	0	0
2014-11-12	Dakar	1	Pachno	0	0
2014-11-12	Dakar	1	cetnd	0	0
2014-11-12	Dakar	1	Oxygu	0	0
2014-11-12	Dakar	1	Chaqua	0	0
2014-11-12	Dakar	2	Digag	1	1
2014-11-12	Dakar	2	Pint	5	5
2014-11-12	Dakar	2	Pm	0	0
2014-11-12	Dakar	2	Pcvil	0	0
2014-11-12	Dakar	2	Rhsob	0	0
2014-11-12	Dakar	2	Poaeq	0	0
2014-11-12	Dakar	2	Posang	0	0
2014-11-12	Dakar	2	cetnd2	0	0
2014-11-12	Dakar	2	Chondab	0	0
2014-11-12	Dakar	2	Pc	0	0
2014-11-12	Dakar	2	Pseudop	0	0
2014-11-12	Dakar	2	Chlorog	0	0
2014-11-12	Dakar	2	Porph	0	0
2014-11-12	Dakar	2	Pachno	0	0
2014-11-12	Dakar	2	cetnd	0	0
2014-11-12	Dakar	2	Oxygu	0	0
2014-11-12	Dakar	2	Chaqua	0	0
2014-11-12	Dakar	3	Digag	0	0
2014-11-12	Dakar	3	Pint	0	0
2014-11-12	Dakar	3	Pm	0	0
2014-11-12	Dakar	3	Pcvil	0	0
2014-11-12	Dakar	3	Rhsob	0	0
2014-11-12	Dakar	3	Poaeq	0	0
2014-11-12	Dakar	3	Posang	0	0
2014-11-12	Dakar	3	cetnd2	0	0
2014-11-12	Dakar	3	Chondab	0	0
2014-11-12	Dakar	3	Pc	0	0
2014-11-12	Dakar	3	Pseudop	0	0
2014-11-12	Dakar	3	Chlorog	0	0
2014-11-12	Dakar	3	Porph	0	0
2014-11-12	Dakar	3	Pachno	0	0
2014-11-12	Dakar	3	cetnd	0	0
2014-11-12	Dakar	3	Oxygu	0	0
2014-11-12	Dakar	3	Chaqua	0	0
2014-11-12	Dakar	4	Digag	5	5
2014-11-12	Dakar	4	Pint	21	21
2014-11-12	Dakar	4	Pm	1	1
2014-11-12	Dakar	4	Pcvil	0	0
2014-11-12	Dakar	4	Rhsob	1	1
2014-11-12	Dakar	4	Poaeq	0	0
2014-11-12	Dakar	4	Posang	1	1
2014-11-12	Dakar	4	cetnd2	0	0
2014-11-12	Dakar	4	Chondab	0	0
2014-11-12	Dakar	4	Pc	0	0
2014-11-12	Dakar	4	Pseudop	0	0
2014-11-12	Dakar	4	Chlorog	0	0
2014-11-12	Dakar	4	Porph	0	0
2014-11-12	Dakar	4	Pachno	0	0
2014-11-12	Dakar	4	cetnd	0	0
2014-11-12	Dakar	4	Oxygu	0	0
2014-11-12	Dakar	4	Chaqua	0	0
2014-11-12	Dakar	5	Digag	11	11
2014-11-12	Dakar	5	Pint	1	1
2014-11-12	Dakar	5	Pm	1	1
2014-11-12	Dakar	5	Pcvil	0	0
2014-11-12	Dakar	5	Rhsob	0	0
2014-11-12	Dakar	5	Poaeq	0	0
2014-11-12	Dakar	5	Posang	0	0
2014-11-12	Dakar	5	cetnd2	0	0
2014-11-12	Dakar	5	Chondab	0	0
2014-11-12	Dakar	5	Pc	0	0
2014-11-12	Dakar	5	Pseudop	0	0
2014-11-12	Dakar	5	Chlorog	0	0
2014-11-12	Dakar	5	Porph	0	0
2014-11-12	Dakar	5	Pachno	0	0
2014-11-12	Dakar	5	cetnd	0	0
2014-11-12	Dakar	5	Oxygu	0	0
2014-11-12	Dakar	5	Chaqua	0	0
2015-10-13	Dakar	1	Digag	2	2
2015-10-13	Dakar	1	Pint	105	105
2015-10-13	Dakar	1	Pm	1	1
2015-10-13	Dakar	1	Pcvil	0	0
2015-10-13	Dakar	1	Rhsob	0	0
2015-10-13	Dakar	1	Poaeq	0	0
2015-10-13	Dakar	1	Posang	0	0
2015-10-13	Dakar	1	cetnd2	0	0
2015-10-13	Dakar	1	Chondab	0	0
2015-10-13	Dakar	1	Pc	0	0
2015-10-13	Dakar	1	Pseudop	0	0
2015-10-13	Dakar	1	Chlorog	0	0
2015-10-13	Dakar	1	Porph	0	0
2015-10-13	Dakar	1	Pachno	0	0
2015-10-13	Dakar	1	cetnd	0	0
2015-10-13	Dakar	1	Oxygu	0	0
2015-10-13	Dakar	1	Chaqua	0	0
2015-10-13	Dakar	2	Digag	4	4
2015-10-13	Dakar	2	Pint	11	11
2015-10-13	Dakar	2	Pm	1	1
2015-10-13	Dakar	2	Pcvil	0	0
2015-10-13	Dakar	2	Rhsob	0	0
2015-10-13	Dakar	2	Poaeq	0	0
2015-10-13	Dakar	2	Posang	0	0
2015-10-13	Dakar	2	cetnd2	0	0
2015-10-13	Dakar	2	Chondab	0	0
2015-10-13	Dakar	2	Pc	0	0
2015-10-13	Dakar	2	Pseudop	0	0
2015-10-13	Dakar	2	Chlorog	0	0
2015-10-13	Dakar	2	Porph	0	0
2015-10-13	Dakar	2	Pachno	0	0
2015-10-13	Dakar	2	cetnd	0	0
2015-10-13	Dakar	2	Oxygu	0	0
2015-10-13	Dakar	2	Chaqua	0	0
2015-10-13	Dakar	3	Digag	0	0
2015-10-13	Dakar	3	Pint	2	2
2015-10-13	Dakar	3	Pm	1	1
2015-10-13	Dakar	3	Pcvil	0	0
2015-10-13	Dakar	3	Rhsob	0	0
2015-10-13	Dakar	3	Poaeq	0	0
2015-10-13	Dakar	3	Posang	0	0
2015-10-13	Dakar	3	cetnd2	0	0
2015-10-13	Dakar	3	Chondab	0	0
2015-10-13	Dakar	3	Pc	0	0
2015-10-13	Dakar	3	Pseudop	0	0
2015-10-13	Dakar	3	Chlorog	0	0
2015-10-13	Dakar	3	Porph	0	0
2015-10-13	Dakar	3	Pachno	0	0
2015-10-13	Dakar	3	cetnd	0	0
2015-10-13	Dakar	3	Oxygu	0	0
2015-10-13	Dakar	3	Chaqua	0	0
2015-10-13	Dakar	4	Digag	1	1
2015-10-13	Dakar	4	Pint	0	0
2015-10-13	Dakar	4	Pm	0	0
2015-10-13	Dakar	4	Pcvil	0	0
2015-10-13	Dakar	4	Rhsob	0	0
2015-10-13	Dakar	4	Poaeq	0	0
2015-10-13	Dakar	4	Posang	0	0
2015-10-13	Dakar	4	cetnd2	0	0
2015-10-13	Dakar	4	Chondab	0	0
2015-10-13	Dakar	4	Pc	0	0
2015-10-13	Dakar	4	Pseudop	0	0
2015-10-13	Dakar	4	Chlorog	0	0
2015-10-13	Dakar	4	Porph	0	0
2015-10-13	Dakar	4	Pachno	0	0
2015-10-13	Dakar	4	cetnd	0	0
2015-10-13	Dakar	4	Oxygu	0	0
2015-10-13	Dakar	4	Chaqua	0	0
2015-10-13	Dakar	5	Digag	0	0
2015-10-13	Dakar	5	Pint	21	21
2015-10-13	Dakar	5	Pm	1	1
2015-10-13	Dakar	5	Pcvil	0	0
2015-10-13	Dakar	5	Rhsob	0	0
2015-10-13	Dakar	5	Poaeq	0	0
2015-10-13	Dakar	5	Posang	0	0
2015-10-13	Dakar	5	cetnd2	0	0
2015-10-13	Dakar	5	Chondab	0	0
2015-10-13	Dakar	5	Pc	0	0
2015-10-13	Dakar	5	Pseudop	0	0
2015-10-13	Dakar	5	Chlorog	0	0
2015-10-13	Dakar	5	Porph	0	0
2015-10-13	Dakar	5	Pachno	0	0
2015-10-13	Dakar	5	cetnd	0	0
2015-10-13	Dakar	5	Oxygu	0	0
2015-10-13	Dakar	5	Chaqua	0	0
2014-11-13	Dakar	1	Digag	4	4
2014-11-13	Dakar	1	Pint	29	29
2014-11-13	Dakar	1	Pm	1	1
2014-11-13	Dakar	1	Pcvil	1	1
2014-11-13	Dakar	1	Rhsob	1	1
2014-11-13	Dakar	1	Poaeq	0	0
2014-11-13	Dakar	1	Posang	0	0
2014-11-13	Dakar	1	cetnd2	0	0
2014-11-13	Dakar	1	Chondab	0	0
2014-11-13	Dakar	1	Pc	0	0
2014-11-13	Dakar	1	Pseudop	0	0
2014-11-13	Dakar	1	Chlorog	0	0
2014-11-13	Dakar	1	Porph	0	0
2014-11-13	Dakar	1	Pachno	0	0
2014-11-13	Dakar	1	cetnd	0	0
2014-11-13	Dakar	1	Oxygu	0	0
2014-11-13	Dakar	1	Chaqua	0	0
2014-11-13	Dakar	2	Digag	0	0
2014-11-13	Dakar	2	Pint	15	15
2014-11-13	Dakar	2	Pm	0	0
2014-11-13	Dakar	2	Pcvil	0	0
2014-11-13	Dakar	2	Rhsob	1	1
2014-11-13	Dakar	2	Poaeq	0	0
2014-11-13	Dakar	2	Posang	0	0
2014-11-13	Dakar	2	cetnd2	0	0
2014-11-13	Dakar	2	Chondab	0	0
2014-11-13	Dakar	2	Pc	0	0
2014-11-13	Dakar	2	Pseudop	0	0
2014-11-13	Dakar	2	Chlorog	0	0
2014-11-13	Dakar	2	Porph	0	0
2014-11-13	Dakar	2	Pachno	0	0
2014-11-13	Dakar	2	cetnd	0	0
2014-11-13	Dakar	2	Oxygu	0	0
2014-11-13	Dakar	2	Chaqua	0	0
2014-11-13	Dakar	3	Digag	1	1
2014-11-13	Dakar	3	Pint	2	2
2014-11-13	Dakar	3	Pm	0	0
2014-11-13	Dakar	3	Pcvil	0	0
2014-11-13	Dakar	3	Rhsob	0	0
2014-11-13	Dakar	3	Poaeq	0	0
2014-11-13	Dakar	3	Posang	0	0
2014-11-13	Dakar	3	cetnd2	0	0
2014-11-13	Dakar	3	Chondab	0	0
2014-11-13	Dakar	3	Pc	0	0
2014-11-13	Dakar	3	Pseudop	0	0
2014-11-13	Dakar	3	Chlorog	0	0
2014-11-13	Dakar	3	Porph	0	0
2014-11-13	Dakar	3	Pachno	0	0
2014-11-13	Dakar	3	cetnd	0	0
2014-11-13	Dakar	3	Oxygu	0	0
2014-11-13	Dakar	3	Chaqua	0	0
2014-11-13	Dakar	4	Digag	5	5
2014-11-13	Dakar	4	Pint	29	29
2014-11-13	Dakar	4	Pm	1	1
2014-11-13	Dakar	4	Pcvil	1	1
2014-11-13	Dakar	4	Rhsob	0	0
2014-11-13	Dakar	4	Poaeq	0	0
2014-11-13	Dakar	4	Posang	0	0
2014-11-13	Dakar	4	cetnd2	0	0
2014-11-13	Dakar	4	Chondab	0	0
2014-11-13	Dakar	4	Pc	0	0
2014-11-13	Dakar	4	Pseudop	0	0
2014-11-13	Dakar	4	Chlorog	0	0
2014-11-13	Dakar	4	Porph	0	0
2014-11-13	Dakar	4	Pachno	0	0
2014-11-13	Dakar	4	cetnd	0	0
2014-11-13	Dakar	4	Oxygu	0	0
2014-11-13	Dakar	4	Chaqua	0	0
2014-11-13	Dakar	5	Digag	2	2
2014-11-13	Dakar	5	Pint	2	2
2014-11-13	Dakar	5	Pm	0	0
2014-11-13	Dakar	5	Pcvil	0	0
2014-11-13	Dakar	5	Rhsob	0	0
2014-11-13	Dakar	5	Poaeq	0	0
2014-11-13	Dakar	5	Posang	0	0
2014-11-13	Dakar	5	cetnd2	0	0
2014-11-13	Dakar	5	Chondab	0	0
2014-11-13	Dakar	5	Pc	0	0
2014-11-13	Dakar	5	Pseudop	0	0
2014-11-13	Dakar	5	Chlorog	0	0
2014-11-13	Dakar	5	Porph	0	0
2014-11-13	Dakar	5	Pachno	0	0
2014-11-13	Dakar	5	cetnd	0	0
2014-11-13	Dakar	5	Oxygu	0	0
2014-11-13	Dakar	5	Chaqua	0	0
2015-10-14	Dakar	1	Digag	6	6
2015-10-14	Dakar	1	Pint	107	107
2015-10-14	Dakar	1	Pm	0	0
2015-10-14	Dakar	1	Pcvil	0	0
2015-10-14	Dakar	1	Rhsob	0	0
2015-10-14	Dakar	1	Poaeq	1	1
2015-10-14	Dakar	1	Posang	0	0
2015-10-14	Dakar	1	cetnd2	0	0
2015-10-14	Dakar	1	Chondab	0	0
2015-10-14	Dakar	1	Pc	0	0
2015-10-14	Dakar	1	Pseudop	0	0
2015-10-14	Dakar	1	Chlorog	0	0
2015-10-14	Dakar	1	Porph	0	0
2015-10-14	Dakar	1	Pachno	0	0
2015-10-14	Dakar	1	cetnd	0	0
2015-10-14	Dakar	1	Oxygu	0	0
2015-10-14	Dakar	1	Chaqua	0	0
2015-10-14	Dakar	2	Digag	3	3
2015-10-14	Dakar	2	Pint	3	3
2015-10-14	Dakar	2	Pm	0	0
2015-10-14	Dakar	2	Pcvil	0	0
2015-10-14	Dakar	2	Rhsob	0	0
2015-10-14	Dakar	2	Poaeq	0	0
2015-10-14	Dakar	2	Posang	0	0
2015-10-14	Dakar	2	cetnd2	0	0
2015-10-14	Dakar	2	Chondab	0	0
2015-10-14	Dakar	2	Pc	0	0
2015-10-14	Dakar	2	Pseudop	0	0
2015-10-14	Dakar	2	Chlorog	0	0
2015-10-14	Dakar	2	Porph	0	0
2015-10-14	Dakar	2	Pachno	0	0
2015-10-14	Dakar	2	cetnd	0	0
2015-10-14	Dakar	2	Oxygu	0	0
2015-10-14	Dakar	2	Chaqua	0	0
2015-10-14	Dakar	3	Digag	2	2
2015-10-14	Dakar	3	Pint	0	0
2015-10-14	Dakar	3	Pm	0	0
2015-10-14	Dakar	3	Pcvil	0	0
2015-10-14	Dakar	3	Rhsob	0	0
2015-10-14	Dakar	3	Poaeq	0	0
2015-10-14	Dakar	3	Posang	0	0
2015-10-14	Dakar	3	cetnd2	0	0
2015-10-14	Dakar	3	Chondab	0	0
2015-10-14	Dakar	3	Pc	0	0
2015-10-14	Dakar	3	Pseudop	0	0
2015-10-14	Dakar	3	Chlorog	0	0
2015-10-14	Dakar	3	Porph	0	0
2015-10-14	Dakar	3	Pachno	0	0
2015-10-14	Dakar	3	cetnd	0	0
2015-10-14	Dakar	3	Oxygu	0	0
2015-10-14	Dakar	3	Chaqua	0	0
2015-10-14	Dakar	4	Digag	6	6
2015-10-14	Dakar	4	Pint	3	3
2015-10-14	Dakar	4	Pm	0	0
2015-10-14	Dakar	4	Pcvil	0	0
2015-10-14	Dakar	4	Rhsob	0	0
2015-10-14	Dakar	4	Poaeq	0	0
2015-10-14	Dakar	4	Posang	0	0
2015-10-14	Dakar	4	cetnd2	0	0
2015-10-14	Dakar	4	Chondab	0	0
2015-10-14	Dakar	4	Pc	0	0
2015-10-14	Dakar	4	Pseudop	0	0
2015-10-14	Dakar	4	Chlorog	0	0
2015-10-14	Dakar	4	Porph	0	0
2015-10-14	Dakar	4	Pachno	0	0
2015-10-14	Dakar	4	cetnd	0	0
2015-10-14	Dakar	4	Oxygu	0	0
2015-10-14	Dakar	4	Chaqua	0	0
2015-10-14	Dakar	5	Digag	2	2
2015-10-14	Dakar	5	Pint	12	12
2015-10-14	Dakar	5	Pm	0	0
2015-10-14	Dakar	5	Pcvil	0	0
2015-10-14	Dakar	5	Rhsob	0	0
2015-10-14	Dakar	5	Poaeq	0	0
2015-10-14	Dakar	5	Posang	0	0
2015-10-14	Dakar	5	cetnd2	0	0
2015-10-14	Dakar	5	Chondab	0	0
2015-10-14	Dakar	5	Pc	0	0
2015-10-14	Dakar	5	Pseudop	0	0
2015-10-14	Dakar	5	Chlorog	0	0
2015-10-14	Dakar	5	Porph	0	0
2015-10-14	Dakar	5	Pachno	0	0
2015-10-14	Dakar	5	cetnd	0	0
2015-10-14	Dakar	5	Oxygu	0	0
2015-10-14	Dakar	5	Chaqua	0	0
2015-10-15	Dakar	1	Digag	6	6
2015-10-15	Dakar	1	Pint	118	118
2015-10-15	Dakar	1	Pm	5	5
2015-10-15	Dakar	1	Pcvil	0	0
2015-10-15	Dakar	1	Rhsob	0	0
2015-10-15	Dakar	1	Poaeq	0	0
2015-10-15	Dakar	1	Posang	0	0
2015-10-15	Dakar	1	cetnd2	0	0
2015-10-15	Dakar	1	Chondab	0	0
2015-10-15	Dakar	1	Pc	0	0
2015-10-15	Dakar	1	Pseudop	0	0
2015-10-15	Dakar	1	Chlorog	0	0
2015-10-15	Dakar	1	Porph	0	0
2015-10-15	Dakar	1	Pachno	0	0
2015-10-15	Dakar	1	cetnd	0	0
2015-10-15	Dakar	1	Oxygu	0	0
2015-10-15	Dakar	1	Chaqua	0	0
2015-10-15	Dakar	2	Digag	1	1
2015-10-15	Dakar	2	Pint	2	2
2015-10-15	Dakar	2	Pm	0	0
2015-10-15	Dakar	2	Pcvil	0	0
2015-10-15	Dakar	2	Rhsob	0	0
2015-10-15	Dakar	2	Poaeq	0	0
2015-10-15	Dakar	2	Posang	0	0
2015-10-15	Dakar	2	cetnd2	0	0
2015-10-15	Dakar	2	Chondab	0	0
2015-10-15	Dakar	2	Pc	0	0
2015-10-15	Dakar	2	Pseudop	0	0
2015-10-15	Dakar	2	Chlorog	0	0
2015-10-15	Dakar	2	Porph	0	0
2015-10-15	Dakar	2	Pachno	0	0
2015-10-15	Dakar	2	cetnd	0	0
2015-10-15	Dakar	2	Oxygu	0	0
2015-10-15	Dakar	2	Chaqua	0	0
2015-10-15	Dakar	3	Digag	0	0
2015-10-15	Dakar	3	Pint	3	3
2015-10-15	Dakar	3	Pm	0	0
2015-10-15	Dakar	3	Pcvil	0	0
2015-10-15	Dakar	3	Rhsob	0	0
2015-10-15	Dakar	3	Poaeq	0	0
2015-10-15	Dakar	3	Posang	0	0
2015-10-15	Dakar	3	cetnd2	0	0
2015-10-15	Dakar	3	Chondab	0	0
2015-10-15	Dakar	3	Pc	0	0
2015-10-15	Dakar	3	Pseudop	0	0
2015-10-15	Dakar	3	Chlorog	0	0
2015-10-15	Dakar	3	Porph	0	0
2015-10-15	Dakar	3	Pachno	0	0
2015-10-15	Dakar	3	cetnd	0	0
2015-10-15	Dakar	3	Oxygu	0	0
2015-10-15	Dakar	3	Chaqua	0	0
2015-10-15	Dakar	4	Digag	10	10
2015-10-15	Dakar	4	Pint	0	0
2015-10-15	Dakar	4	Pm	0	0
2015-10-15	Dakar	4	Pcvil	0	0
2015-10-15	Dakar	4	Rhsob	0	0
2015-10-15	Dakar	4	Poaeq	0	0
2015-10-15	Dakar	4	Posang	0	0
2015-10-15	Dakar	4	cetnd2	0	0
2015-10-15	Dakar	4	Chondab	0	0
2015-10-15	Dakar	4	Pc	0	0
2015-10-15	Dakar	4	Pseudop	0	0
2015-10-15	Dakar	4	Chlorog	0	0
2015-10-15	Dakar	4	Porph	0	0
2015-10-15	Dakar	4	Pachno	0	0
2015-10-15	Dakar	4	cetnd	0	0
2015-10-15	Dakar	4	Oxygu	0	0
2015-10-15	Dakar	4	Chaqua	0	0
2015-10-15	Dakar	5	Digag	3	3
2015-10-15	Dakar	5	Pint	22	22
2015-10-15	Dakar	5	Pm	1	1
2015-10-15	Dakar	5	Pcvil	0	0
2015-10-15	Dakar	5	Rhsob	0	0
2015-10-15	Dakar	5	Poaeq	0	0
2015-10-15	Dakar	5	Posang	0	0
2015-10-15	Dakar	5	cetnd2	0	0
2015-10-15	Dakar	5	Chondab	0	0
2015-10-15	Dakar	5	Pc	0	0
2015-10-15	Dakar	5	Pseudop	0	0
2015-10-15	Dakar	5	Chlorog	0	0
2015-10-15	Dakar	5	Porph	0	0
2015-10-15	Dakar	5	Pachno	0	0
2015-10-15	Dakar	5	cetnd	0	0
2015-10-15	Dakar	5	Oxygu	0	0
2015-10-15	Dakar	5	Chaqua	0	0
2017-10-17	Dakar	1	Digag	1	1
2017-10-17	Dakar	1	Pint	39	39
2017-10-17	Dakar	1	Pm	1	1
2017-10-17	Dakar	1	Pcvil	0	0
2017-10-17	Dakar	1	Rhsob	0	0
2017-10-17	Dakar	1	Poaeq	0	0
2017-10-17	Dakar	1	Posang	0	0
2017-10-17	Dakar	1	cetnd2	0	0
2017-10-17	Dakar	1	Chondab	0	0
2017-10-17	Dakar	1	Pc	0	0
2017-10-17	Dakar	1	Pseudop	0	0
2017-10-17	Dakar	1	Chlorog	0	0
2017-10-17	Dakar	1	Porph	0	0
2017-10-17	Dakar	1	Pachno	0	0
2017-10-17	Dakar	1	cetnd	0	0
2017-10-17	Dakar	1	Oxygu	0	0
2017-10-17	Dakar	1	Chaqua	0	0
2017-10-17	Dakar	2	Digag	0	0
2017-10-17	Dakar	2	Pint	10	10
2017-10-17	Dakar	2	Pm	0	0
2017-10-17	Dakar	2	Pcvil	0	0
2017-10-17	Dakar	2	Rhsob	0	0
2017-10-17	Dakar	2	Poaeq	0	0
2017-10-17	Dakar	2	Posang	0	0
2017-10-17	Dakar	2	cetnd2	0	0
2017-10-17	Dakar	2	Chondab	0	0
2017-10-17	Dakar	2	Pc	0	0
2017-10-17	Dakar	2	Pseudop	0	0
2017-10-17	Dakar	2	Chlorog	0	0
2017-10-17	Dakar	2	Porph	0	0
2017-10-17	Dakar	2	Pachno	0	0
2017-10-17	Dakar	2	cetnd	0	0
2017-10-17	Dakar	2	Oxygu	0	0
2017-10-17	Dakar	2	Chaqua	0	0
2017-10-17	Dakar	3	Digag	0	0
2017-10-17	Dakar	3	Pint	11	11
2017-10-17	Dakar	3	Pm	0	0
2017-10-17	Dakar	3	Pcvil	0	0
2017-10-17	Dakar	3	Rhsob	0	0
2017-10-17	Dakar	3	Poaeq	0	0
2017-10-17	Dakar	3	Posang	0	0
2017-10-17	Dakar	3	cetnd2	0	0
2017-10-17	Dakar	3	Chondab	0	0
2017-10-17	Dakar	3	Pc	0	0
2017-10-17	Dakar	3	Pseudop	0	0
2017-10-17	Dakar	3	Chlorog	0	0
2017-10-17	Dakar	3	Porph	0	0
2017-10-17	Dakar	3	Pachno	0	0
2017-10-17	Dakar	3	cetnd	0	0
2017-10-17	Dakar	3	Oxygu	0	0
2017-10-17	Dakar	3	Chaqua	0	0
2017-10-17	Dakar	4	Digag	2	2
2017-10-17	Dakar	4	Pint	2	2
2017-10-17	Dakar	4	Pm	0	0
2017-10-17	Dakar	4	Pcvil	0	0
2017-10-17	Dakar	4	Rhsob	0	0
2017-10-17	Dakar	4	Poaeq	0	0
2017-10-17	Dakar	4	Posang	0	0
2017-10-17	Dakar	4	cetnd2	0	0
2017-10-17	Dakar	4	Chondab	0	0
2017-10-17	Dakar	4	Pc	0	0
2017-10-17	Dakar	4	Pseudop	0	0
2017-10-17	Dakar	4	Chlorog	0	0
2017-10-17	Dakar	4	Porph	0	0
2017-10-17	Dakar	4	Pachno	0	0
2017-10-17	Dakar	4	cetnd	0	0
2017-10-17	Dakar	4	Oxygu	0	0
2017-10-17	Dakar	4	Chaqua	0	0
2017-10-17	Dakar	5	Digag	1	1
2017-10-17	Dakar	5	Pint	5	5
2017-10-17	Dakar	5	Pm	0	0
2017-10-17	Dakar	5	Pcvil	0	0
2017-10-17	Dakar	5	Rhsob	0	0
2017-10-17	Dakar	5	Poaeq	0	0
2017-10-17	Dakar	5	Posang	0	0
2017-10-17	Dakar	5	cetnd2	0	0
2017-10-17	Dakar	5	Chondab	0	0
2017-10-17	Dakar	5	Pc	0	0
2017-10-17	Dakar	5	Pseudop	0	0
2017-10-17	Dakar	5	Chlorog	0	0
2017-10-17	Dakar	5	Porph	0	0
2017-10-17	Dakar	5	Pachno	0	0
2017-10-17	Dakar	5	cetnd	0	0
2017-10-17	Dakar	5	Oxygu	0	0
2017-10-17	Dakar	5	Chaqua	0	0
2017-10-18	Dakar	1	Digag	2	2
2017-10-18	Dakar	1	Pint	71	71
2017-10-18	Dakar	1	Pm	5	5
2017-10-18	Dakar	1	Pcvil	0	0
2017-10-18	Dakar	1	Rhsob	0	0
2017-10-18	Dakar	1	Poaeq	0	0
2017-10-18	Dakar	1	Posang	0	0
2017-10-18	Dakar	1	cetnd2	0	0
2017-10-18	Dakar	1	Chondab	0	0
2017-10-18	Dakar	1	Pc	0	0
2017-10-18	Dakar	1	Pseudop	0	0
2017-10-18	Dakar	1	Chlorog	0	0
2017-10-18	Dakar	1	Porph	0	0
2017-10-18	Dakar	1	Pachno	0	0
2017-10-18	Dakar	1	cetnd	0	0
2017-10-18	Dakar	1	Oxygu	0	0
2017-10-18	Dakar	1	Chaqua	0	0
2017-10-18	Dakar	2	Digag	4	4
2017-10-18	Dakar	2	Pint	18	18
2017-10-18	Dakar	2	Pm	0	0
2017-10-18	Dakar	2	Pcvil	0	0
2017-10-18	Dakar	2	Rhsob	0	0
2017-10-18	Dakar	2	Poaeq	0	0
2017-10-18	Dakar	2	Posang	0	0
2017-10-18	Dakar	2	cetnd2	0	0
2017-10-18	Dakar	2	Chondab	0	0
2017-10-18	Dakar	2	Pc	0	0
2017-10-18	Dakar	2	Pseudop	0	0
2017-10-18	Dakar	2	Chlorog	0	0
2017-10-18	Dakar	2	Porph	0	0
2017-10-18	Dakar	2	Pachno	0	0
2017-10-18	Dakar	2	cetnd	0	0
2017-10-18	Dakar	2	Oxygu	0	0
2017-10-18	Dakar	2	Chaqua	0	0
2017-10-18	Dakar	3	Digag	2	2
2017-10-18	Dakar	3	Pint	11	11
2017-10-18	Dakar	3	Pm	3	3
2017-10-18	Dakar	3	Pcvil	0	0
2017-10-18	Dakar	3	Rhsob	0	0
2017-10-18	Dakar	3	Poaeq	1	1
2017-10-18	Dakar	3	Posang	0	0
2017-10-18	Dakar	3	cetnd2	0	0
2017-10-18	Dakar	3	Chondab	0	0
2017-10-18	Dakar	3	Pc	0	0
2017-10-18	Dakar	3	Pseudop	0	0
2017-10-18	Dakar	3	Chlorog	0	0
2017-10-18	Dakar	3	Porph	0	0
2017-10-18	Dakar	3	Pachno	0	0
2017-10-18	Dakar	3	cetnd	0	0
2017-10-18	Dakar	3	Oxygu	0	0
2017-10-18	Dakar	3	Chaqua	0	0
2017-10-18	Dakar	4	Digag	2	2
2017-10-18	Dakar	4	Pint	33	33
2017-10-18	Dakar	4	Pm	1	1
2017-10-18	Dakar	4	Pcvil	0	0
2017-10-18	Dakar	4	Rhsob	0	0
2017-10-18	Dakar	4	Poaeq	0	0
2017-10-18	Dakar	4	Posang	0	0
2017-10-18	Dakar	4	cetnd2	0	0
2017-10-18	Dakar	4	Chondab	0	0
2017-10-18	Dakar	4	Pc	0	0
2017-10-18	Dakar	4	Pseudop	0	0
2017-10-18	Dakar	4	Chlorog	0	0
2017-10-18	Dakar	4	Porph	0	0
2017-10-18	Dakar	4	Pachno	0	0
2017-10-18	Dakar	4	cetnd	0	0
2017-10-18	Dakar	4	Oxygu	0	0
2017-10-18	Dakar	4	Chaqua	0	0
2017-10-18	Dakar	5	Digag	0	0
2017-10-18	Dakar	5	Pint	9	9
2017-10-18	Dakar	5	Pm	0	0
2017-10-18	Dakar	5	Pcvil	0	0
2017-10-18	Dakar	5	Rhsob	0	0
2017-10-18	Dakar	5	Poaeq	0	0
2017-10-18	Dakar	5	Posang	0	0
2017-10-18	Dakar	5	cetnd2	0	0
2017-10-18	Dakar	5	Chondab	0	0
2017-10-18	Dakar	5	Pc	0	0
2017-10-18	Dakar	5	Pseudop	0	0
2017-10-18	Dakar	5	Chlorog	0	0
2017-10-18	Dakar	5	Porph	0	0
2017-10-18	Dakar	5	Pachno	0	0
2017-10-18	Dakar	5	cetnd	0	0
2017-10-18	Dakar	5	Oxygu	0	0
2017-10-18	Dakar	5	Chaqua	0	0
2017-10-19	Dakar	1	Digag	2	2
2017-10-19	Dakar	1	Pint	183	183
2017-10-19	Dakar	1	Pm	4	4
2017-10-19	Dakar	1	Pcvil	0	0
2017-10-19	Dakar	1	Rhsob	0	0
2017-10-19	Dakar	1	Poaeq	0	0
2017-10-19	Dakar	1	Posang	0	0
2017-10-19	Dakar	1	cetnd2	0	0
2017-10-19	Dakar	1	Chondab	0	0
2017-10-19	Dakar	1	Pc	0	0
2017-10-19	Dakar	1	Pseudop	0	0
2017-10-19	Dakar	1	Chlorog	0	0
2017-10-19	Dakar	1	Porph	0	0
2017-10-19	Dakar	1	Pachno	0	0
2017-10-19	Dakar	1	cetnd	0	0
2017-10-19	Dakar	1	Oxygu	0	0
2017-10-19	Dakar	1	Chaqua	0	0
2017-10-19	Dakar	2	Digag	3	3
2017-10-19	Dakar	2	Pint	47	47
2017-10-19	Dakar	2	Pm	2	2
2017-10-19	Dakar	2	Pcvil	0	0
2017-10-19	Dakar	2	Rhsob	0	0
2017-10-19	Dakar	2	Poaeq	0	0
2017-10-19	Dakar	2	Posang	0	0
2017-10-19	Dakar	2	cetnd2	0	0
2017-10-19	Dakar	2	Chondab	0	0
2017-10-19	Dakar	2	Pc	0	0
2017-10-19	Dakar	2	Pseudop	0	0
2017-10-19	Dakar	2	Chlorog	0	0
2017-10-19	Dakar	2	Porph	0	0
2017-10-19	Dakar	2	Pachno	0	0
2017-10-19	Dakar	2	cetnd	0	0
2017-10-19	Dakar	2	Oxygu	0	0
2017-10-19	Dakar	2	Chaqua	0	0
2017-10-19	Dakar	3	Digag	6	6
2017-10-19	Dakar	3	Pint	53	53
2017-10-19	Dakar	3	Pm	4	4
2017-10-19	Dakar	3	Pcvil	0	0
2017-10-19	Dakar	3	Rhsob	0	0
2017-10-19	Dakar	3	Poaeq	0	0
2017-10-19	Dakar	3	Posang	0	0
2017-10-19	Dakar	3	cetnd2	0	0
2017-10-19	Dakar	3	Chondab	0	0
2017-10-19	Dakar	3	Pc	0	0
2017-10-19	Dakar	3	Pseudop	0	0
2017-10-19	Dakar	3	Chlorog	0	0
2017-10-19	Dakar	3	Porph	0	0
2017-10-19	Dakar	3	Pachno	0	0
2017-10-19	Dakar	3	cetnd	0	0
2017-10-19	Dakar	3	Oxygu	0	0
2017-10-19	Dakar	3	Chaqua	0	0
2017-10-19	Dakar	4	Digag	5	5
2017-10-19	Dakar	4	Pint	299	299
2017-10-19	Dakar	4	Pm	2	2
2017-10-19	Dakar	4	Pcvil	0	0
2017-10-19	Dakar	4	Rhsob	0	0
2017-10-19	Dakar	4	Poaeq	1	1
2017-10-19	Dakar	4	Posang	0	0
2017-10-19	Dakar	4	cetnd2	0	0
2017-10-19	Dakar	4	Chondab	0	0
2017-10-19	Dakar	4	Pc	0	0
2017-10-19	Dakar	4	Pseudop	0	0
2017-10-19	Dakar	4	Chlorog	0	0
2017-10-19	Dakar	4	Porph	0	0
2017-10-19	Dakar	4	Pachno	0	0
2017-10-19	Dakar	4	cetnd	0	0
2017-10-19	Dakar	4	Oxygu	0	0
2017-10-19	Dakar	4	Chaqua	0	0
2017-10-19	Dakar	5	Digag	2	2
2017-10-19	Dakar	5	Pint	40	40
2017-10-19	Dakar	5	Pm	1	1
2017-10-19	Dakar	5	Pcvil	0	0
2017-10-19	Dakar	5	Rhsob	0	0
2017-10-19	Dakar	5	Poaeq	0	0
2017-10-19	Dakar	5	Posang	0	0
2017-10-19	Dakar	5	cetnd2	0	0
2017-10-19	Dakar	5	Chondab	0	0
2017-10-19	Dakar	5	Pc	0	0
2017-10-19	Dakar	5	Pseudop	0	0
2017-10-19	Dakar	5	Chlorog	0	0
2017-10-19	Dakar	5	Porph	0	0
2017-10-19	Dakar	5	Pachno	0	0
2017-10-19	Dakar	5	cetnd	0	0
2017-10-19	Dakar	5	Oxygu	0	0
2017-10-19	Dakar	5	Chaqua	0	0
2010-10-29	Dakar	1	Digag	0	0
2010-10-29	Dakar	1	Pint	0	0
2010-10-29	Dakar	1	Pm	1	1
2010-10-29	Dakar	1	Pcvil	0	0
2010-10-29	Dakar	1	Rhsob	0	0
2010-10-29	Dakar	1	Poaeq	0	0
2010-10-29	Dakar	1	Posang	0	0
2010-10-29	Dakar	1	cetnd2	0	0
2010-10-29	Dakar	1	Chondab	0	0
2010-10-29	Dakar	1	Pc	0	0
2010-10-29	Dakar	1	Pseudop	0	0
2010-10-29	Dakar	1	Chlorog	0	0
2010-10-29	Dakar	1	Porph	0	0
2010-10-29	Dakar	1	Pachno	0	0
2010-10-29	Dakar	1	cetnd	0	0
2010-10-29	Dakar	1	Oxygu	0	0
2010-10-29	Dakar	1	Chaqua	0	0
2010-10-29	Dakar	2	Digag	0	0
2010-10-29	Dakar	2	Pint	0	0
2010-10-29	Dakar	2	Pm	0	0
2010-10-29	Dakar	2	Pcvil	0	0
2010-10-29	Dakar	2	Rhsob	0	0
2010-10-29	Dakar	2	Poaeq	0	0
2010-10-29	Dakar	2	Posang	0	0
2010-10-29	Dakar	2	cetnd2	0	0
2010-10-29	Dakar	2	Chondab	0	0
2010-10-29	Dakar	2	Pc	0	0
2010-10-29	Dakar	2	Pseudop	0	0
2010-10-29	Dakar	2	Chlorog	0	0
2010-10-29	Dakar	2	Porph	0	0
2010-10-29	Dakar	2	Pachno	0	0
2010-10-29	Dakar	2	cetnd	0	0
2010-10-29	Dakar	2	Oxygu	0	0
2010-10-29	Dakar	2	Chaqua	0	0
2010-10-29	Dakar	3	Digag	2	2
2010-10-29	Dakar	3	Pint	1	1
2010-10-29	Dakar	3	Pm	0	0
2010-10-29	Dakar	3	Pcvil	0	0
2010-10-29	Dakar	3	Rhsob	0	0
2010-10-29	Dakar	3	Poaeq	1	1
2010-10-29	Dakar	3	Posang	0	0
2010-10-29	Dakar	3	cetnd2	0	0
2010-10-29	Dakar	3	Chondab	0	0
2010-10-29	Dakar	3	Pc	0	0
[truncated: 8,065 more rows]

## Sheet: raw_data_nymph
Date	Locality	Trap_id	code_sp	Total_catches	Density_per_day
2010-11-01	Dakar	1	Cepi	1	0.333333
2010-11-01	Dakar	1	Cvio	1	0.333333
2010-11-01	Dakar	1	Mleda	0	0
2010-11-01	Dakar	1	Cvar	0	0
2010-11-01	Dakar	1	Cach	0	0
2010-11-01	Dakar	1	Hypoanth	0	0
2010-11-01	Dakar	1	hypo	0	0
2010-11-01	Dakar	1	Hdaed	0	0
2010-11-01	Dakar	1	vanessa	0	0
2010-11-01	Dakar	2	Cepi	0	0
2010-11-01	Dakar	2	Cvio	0	0
2010-11-01	Dakar	2	Mleda	1	0.333333
2010-11-01	Dakar	2	Cvar	0	0
2010-11-01	Dakar	2	Cach	0	0
2010-11-01	Dakar	2	Hypoanth	0	0
2010-11-01	Dakar	2	hypo	0	0
2010-11-01	Dakar	2	Hdaed	0	0
2010-11-01	Dakar	2	vanessa	0	0
2010-11-01	Dakar	3	Cepi	5	1.66667
2010-11-01	Dakar	3	Cvio	0	0
2010-11-01	Dakar	3	Mleda	0	0
2010-11-01	Dakar	3	Cvar	0	0
2010-11-01	Dakar	3	Cach	0	0
2010-11-01	Dakar	3	Hypoanth	0	0
2010-11-01	Dakar	3	hypo	0	0
2010-11-01	Dakar	3	Hdaed	0	0
2010-11-01	Dakar	3	vanessa	0	0
2010-11-01	Dakar	4	Cepi	3	1
2010-11-01	Dakar	4	Cvio	0	0
2010-11-01	Dakar	4	Mleda	0	0
2010-11-01	Dakar	4	Cvar	0	0
2010-11-01	Dakar	4	Cach	0	0
2010-11-01	Dakar	4	Hypoanth	0	0
2010-11-01	Dakar	4	hypo	0	0
2010-11-01	Dakar	4	Hdaed	0	0
2010-11-01	Dakar	4	vanessa	0	0
2010-11-01	Dakar	5	Cepi	1	0.333333
2010-11-01	Dakar	5	Cvio	0	0
2010-11-01	Dakar	5	Mleda	0	0
2010-11-01	Dakar	5	Cvar	0	0
2010-11-01	Dakar	5	Cach	0	0
2010-11-01	Dakar	5	Hypoanth	0	0
2010-11-01	Dakar	5	hypo	0	0
2010-11-01	Dakar	5	Hdaed	0	0
2010-11-01	Dakar	5	vanessa	0	0
2011-11-01	Dakar	1	Cepi	0	0
2011-11-01	Dakar	1	Cvio	0	0
2011-11-01	Dakar	1	Mleda	0	0
2011-11-01	Dakar	1	Cvar	0	0
2011-11-01	Dakar	1	Cach	0	0
2011-11-01	Dakar	1	Hypoanth	0	0
2011-11-01	Dakar	1	hypo	0	0
2011-11-01	Dakar	1	Hdaed	0	0
2011-11-01	Dakar	1	vanessa	0	0
2011-11-01	Dakar	2	Cepi	0	0
2011-11-01	Dakar	2	Cvio	0	0
2011-11-01	Dakar	2	Mleda	0	0
2011-11-01	Dakar	2	Cvar	0	0
2011-11-01	Dakar	2	Cach	0	0
2011-11-01	Dakar	2	Hypoanth	0	0
2011-11-01	Dakar	2	hypo	0	0
2011-11-01	Dakar	2	Hdaed	0	0
2011-11-01	Dakar	2	vanessa	0	0
2011-11-01	Dakar	3	Cepi	0	0
2011-11-01	Dakar	3	Cvio	0	0
2011-11-01	Dakar	3	Mleda	0	0
2011-11-01	Dakar	3	Cvar	0	0
2011-11-01	Dakar	3	Cach	0	0
2011-11-01	Dakar	3	Hypoanth	0	0
2011-11-01	Dakar	3	hypo	0	0
2011-11-01	Dakar	3	Hdaed	0	0
2011-11-01	Dakar	3	vanessa	0	0
2011-11-01	Dakar	4	Cepi	0	0
2011-11-01	Dakar	4	Cvio	0	0
2011-11-01	Dakar	4	Mleda	0	0
2011-11-01	Dakar	4	Cvar	0	0
2011-11-01	Dakar	4	Cach	0	0
2011-11-01	Dakar	4	Hypoanth	0	0
2011-11-01	Dakar	4	hypo	0	0
2011-11-01	Dakar	4	Hdaed	0	0
2011-11-01	Dakar	4	vanessa	0	0
2011-11-01	Dakar	5	Cepi	0	0
2011-11-01	Dakar	5	Cvio	0	0
2011-11-01	Dakar	5	Mleda	0	0
2011-11-01	Dakar	5	Cvar	0	0
2011-11-01	Dakar	5	Cach	0	0
2011-11-01	Dakar	5	Hypoanth	0	0
2011-11-01	Dakar	5	hypo	0	0
2011-11-01	Dakar	5	Hdaed	0	0
2011-11-01	Dakar	5	vanessa	0	0
2012-11-01	Dakar	1	Cepi	0	0
2012-11-01	Dakar	1	Cvio	0	0
2012-11-01	Dakar	1	Mleda	0	0
2012-11-01	Dakar	1	Cvar	0	0
2012-11-01	Dakar	1	Cach	0	0
2012-11-01	Dakar	1	Hypoanth	0	0
2012-11-01	Dakar	1	hypo	0	0
2012-11-01	Dakar	1	Hdaed	0	0
2012-11-01	Dakar	1	vanessa	0	0
2012-11-01	Dakar	2	Cepi	1	1
2012-11-01	Dakar	2	Cvio	0	0
2012-11-01	Dakar	2	Mleda	0	0
2012-11-01	Dakar	2	Cvar	0	0
2012-11-01	Dakar	2	Cach	0	0
2012-11-01	Dakar	2	Hypoanth	0	0
2012-11-01	Dakar	2	hypo	0	0
2012-11-01	Dakar	2	Hdaed	0	0
2012-11-01	Dakar	2	vanessa	0	0
2012-11-01	Dakar	3	Cepi	0	0
2012-11-01	Dakar	3	Cvio	0	0
2012-11-01	Dakar	3	Mleda	0	0
2012-11-01	Dakar	3	Cvar	0	0
2012-11-01	Dakar	3	Cach	0	0
2012-11-01	Dakar	3	Hypoanth	0	0
2012-11-01	Dakar	3	hypo	0	0
2012-11-01	Dakar	3	Hdaed	0	0
2012-11-01	Dakar	3	vanessa	0	0
2012-11-01	Dakar	4	Cepi	0	0
2012-11-01	Dakar	4	Cvio	0	0
2012-11-01	Dakar	4	Mleda	0	0
2012-11-01	Dakar	4	Cvar	0	0
2012-11-01	Dakar	4	Cach	0	0
2012-11-01	Dakar	4	Hypoanth	0	0
2012-11-01	Dakar	4	hypo	0	0
2012-11-01	Dakar	4	Hdaed	0	0
2012-11-01	Dakar	4	vanessa	0	0
2012-11-01	Dakar	5	Cepi	1	1
2012-11-01	Dakar	5	Cvio	0	0
2012-11-01	Dakar	5	Mleda	0	0
2012-11-01	Dakar	5	Cvar	1	1
2012-11-01	Dakar	5	Cach	0	0
2012-11-01	Dakar	5	Hypoanth	0	0
2012-11-01	Dakar	5	hypo	0	0
2012-11-01	Dakar	5	Hdaed	0	0
2012-11-01	Dakar	5	vanessa	0	0
2016-11-01	Dakar	1	Cepi	0	0
2016-11-01	Dakar	1	Cvio	0	0
2016-11-01	Dakar	1	Mleda	0	0
2016-11-01	Dakar	1	Cvar	0	0
2016-11-01	Dakar	1	Cach	0	0
2016-11-01	Dakar	1	Hypoanth	0	0
2016-11-01	Dakar	1	hypo	0	0
2016-11-01	Dakar	1	Hdaed	0	0
2016-11-01	Dakar	1	vanessa	0	0
2016-11-01	Dakar	2	Cepi	0	0
2016-11-01	Dakar	2	Cvio	0	0
2016-11-01	Dakar	2	Mleda	0	0
2016-11-01	Dakar	2	Cvar	0	0
2016-11-01	Dakar	2	Cach	0	0
2016-11-01	Dakar	2	Hypoanth	0	0
2016-11-01	Dakar	2	hypo	0	0
2016-11-01	Dakar	2	Hdaed	0	0
2016-11-01	Dakar	2	vanessa	0	0
2016-11-01	Dakar	3	Cepi	2	2
2016-11-01	Dakar	3	Cvio	0	0
2016-11-01	Dakar	3	Mleda	1	1
2016-11-01	Dakar	3	Cvar	0	0
2016-11-01	Dakar	3	Cach	0	0
2016-11-01	Dakar	3	Hypoanth	0	0
2016-11-01	Dakar	3	hypo	0	0
2016-11-01	Dakar	3	Hdaed	0	0
2016-11-01	Dakar	3	vanessa	0	0
2016-11-01	Dakar	4	Cepi	0	0
2016-11-01	Dakar	4	Cvio	0	0
2016-11-01	Dakar	4	Mleda	0	0
2016-11-01	Dakar	4	Cvar	0	0
2016-11-01	Dakar	4	Cach	0	0
2016-11-01	Dakar	4	Hypoanth	0	0
2016-11-01	Dakar	4	hypo	0	0
2016-11-01	Dakar	4	Hdaed	0	0
2016-11-01	Dakar	4	vanessa	0	0
2016-11-01	Dakar	5	Cepi	0	0
2016-11-01	Dakar	5	Cvio	0	0
2016-11-01	Dakar	5	Mleda	0	0
2016-11-01	Dakar	5	Cvar	0	0
2016-11-01	Dakar	5	Cach	0	0
2016-11-01	Dakar	5	Hypoanth	0	0
2016-11-01	Dakar	5	hypo	0	0
2016-11-01	Dakar	5	Hdaed	0	0
2016-11-01	Dakar	5	vanessa	0	0
2010-11-02	Dakar	1	Cepi	1	1
2010-11-02	Dakar	1	Cvio	0	0
2010-11-02	Dakar	1	Mleda	0	0
2010-11-02	Dakar	1	Cvar	0	0
2010-11-02	Dakar	1	Cach	0	0
2010-11-02	Dakar	1	Hypoanth	0	0
2010-11-02	Dakar	1	hypo	0	0
2010-11-02	Dakar	1	Hdaed	0	0
2010-11-02	Dakar	1	vanessa	0	0
2010-11-02	Dakar	2	Cepi	1	1
2010-11-02	Dakar	2	Cvio	0	0
2010-11-02	Dakar	2	Mleda	0	0
2010-11-02	Dakar	2	Cvar	0	0
2010-11-02	Dakar	2	Cach	0	0
2010-11-02	Dakar	2	Hypoanth	0	0
2010-11-02	Dakar	2	hypo	0	0
2010-11-02	Dakar	2	Hdaed	0	0
2010-11-02	Dakar	2	vanessa	0	0
2010-11-02	Dakar	3	Cepi	1	1
2010-11-02	Dakar	3	Cvio	0	0
2010-11-02	Dakar	3	Mleda	0	0
2010-11-02	Dakar	3	Cvar	0	0
2010-11-02	Dakar	3	Cach	0	0
2010-11-02	Dakar	3	Hypoanth	0	0
2010-11-02	Dakar	3	hypo	0	0
2010-11-02	Dakar	3	Hdaed	0	0
2010-11-02	Dakar	3	vanessa	0	0
2010-11-02	Dakar	4	Cepi	3	3
2010-11-02	Dakar	4	Cvio	0	0
2010-11-02	Dakar	4	Mleda	0	0
2010-11-02	Dakar	4	Cvar	0	0
2010-11-02	Dakar	4	Cach	0	0
2010-11-02	Dakar	4	Hypoanth	0	0
2010-11-02	Dakar	4	hypo	0	0
2010-11-02	Dakar	4	Hdaed	0	0
2010-11-02	Dakar	4	vanessa	0	0
2010-11-02	Dakar	5	Cepi	0	0
2010-11-02	Dakar	5	Cvio	0	0
2010-11-02	Dakar	5	Mleda	0	0
2010-11-02	Dakar	5	Cvar	1	1
2010-11-02	Dakar	5	Cach	0	0
2010-11-02	Dakar	5	Hypoanth	0	0
2010-11-02	Dakar	5	hypo	0	0
2010-11-02	Dakar	5	Hdaed	0	0
2010-11-02	Dakar	5	vanessa	0	0
2011-11-02	Dakar	1	Cepi	0	0
2011-11-02	Dakar	1	Cvio	0	0
2011-11-02	Dakar	1	Mleda	0	0
2011-11-02	Dakar	1	Cvar	0	0
2011-11-02	Dakar	1	Cach	0	0
2011-11-02	Dakar	1	Hypoanth	0	0
2011-11-02	Dakar	1	hypo	0	0
2011-11-02	Dakar	1	Hdaed	0	0
2011-11-02	Dakar	1	vanessa	0	0
2011-11-02	Dakar	2	Cepi	0	0
2011-11-02	Dakar	2	Cvio	0	0
2011-11-02	Dakar	2	Mleda	0	0
2011-11-02	Dakar	2	Cvar	0	0
2011-11-02	Dakar	2	Cach	0	0
2011-11-02	Dakar	2	Hypoanth	0	0
2011-11-02	Dakar	2	hypo	0	0
2011-11-02	Dakar	2	Hdaed	0	0
2011-11-02	Dakar	2	vanessa	0	0
2011-11-02	Dakar	3	Cepi	0	0
2011-11-02	Dakar	3	Cvio	0	0
2011-11-02	Dakar	3	Mleda	0	0
2011-11-02	Dakar	3	Cvar	0	0
2011-11-02	Dakar	3	Cach	0	0
2011-11-02	Dakar	3	Hypoanth	0	0
2011-11-02	Dakar	3	hypo	0	0
2011-11-02	Dakar	3	Hdaed	0	0
2011-11-02	Dakar	3	vanessa	0	0
2011-11-02	Dakar	4	Cepi	2	2
2011-11-02	Dakar	4	Cvio	0	0
2011-11-02	Dakar	4	Mleda	0	0
2011-11-02	Dakar	4	Cvar	0	0
2011-11-02	Dakar	4	Cach	0	0
2011-11-02	Dakar	4	Hypoanth	0	0
2011-11-02	Dakar	4	hypo	0	0
2011-11-02	Dakar	4	Hdaed	0	0
2011-11-02	Dakar	4	vanessa	0	0
2011-11-02	Dakar	5	Cepi	0	0
2011-11-02	Dakar	5	Cvio	0	0
2011-11-02	Dakar	5	Mleda	0	0
2011-11-02	Dakar	5	Cvar	0	0
2011-11-02	Dakar	5	Cach	0	0
2011-11-02	Dakar	5	Hypoanth	0	0
2011-11-02	Dakar	5	hypo	0	0
2011-11-02	Dakar	5	Hdaed	0	0
2011-11-02	Dakar	5	vanessa	0	0
2012-11-02	Dakar	1	Cepi	0	0
2012-11-02	Dakar	1	Cvio	0	0
2012-11-02	Dakar	1	Mleda	0	0
2012-11-02	Dakar	1	Cvar	0	0
2012-11-02	Dakar	1	Cach	0	0
2012-11-02	Dakar	1	Hypoanth	0	0
2012-11-02	Dakar	1	hypo	0	0
2012-11-02	Dakar	1	Hdaed	0	0
2012-11-02	Dakar	1	vanessa	0	0
2012-11-02	Dakar	2	Cepi	0	0
2012-11-02	Dakar	2	Cvio	0	0
2012-11-02	Dakar	2	Mleda	0	0
2012-11-02	Dakar	2	Cvar	0	0
2012-11-02	Dakar	2	Cach	0	0
2012-11-02	Dakar	2	Hypoanth	0	0
2012-11-02	Dakar	2	hypo	0	0
2012-11-02	Dakar	2	Hdaed	0	0
2012-11-02	Dakar	2	vanessa	0	0
2012-11-02	Dakar	3	Cepi	1	1
2012-11-02	Dakar	3	Cvio	0	0
2012-11-02	Dakar	3	Mleda	0	0
2012-11-02	Dakar	3	Cvar	0	0
2012-11-02	Dakar	3	Cach	0	0
2012-11-02	Dakar	3	Hypoanth	0	0
2012-11-02	Dakar	3	hypo	0	0
2012-11-02	Dakar	3	Hdaed	0	0
2012-11-02	Dakar	3	vanessa	0	0
2012-11-02	Dakar	4	Cepi	1	1
2012-11-02	Dakar	4	Cvio	0	0
2012-11-02	Dakar	4	Mleda	0	0
2012-11-02	Dakar	4	Cvar	0	0
2012-11-02	Dakar	4	Cach	0	0
2012-11-02	Dakar	4	Hypoanth	0	0
2012-11-02	Dakar	4	hypo	0	0
2012-11-02	Dakar	4	Hdaed	0	0
2012-11-02	Dakar	4	vanessa	0	0
2012-11-02	Dakar	5	Cepi	2	2
2012-11-02	Dakar	5	Cvio	0	0
2012-11-02	Dakar	5	Mleda	0	0
2012-11-02	Dakar	5	Cvar	1	1
2012-11-02	Dakar	5	Cach	0	0
2012-11-02	Dakar	5	Hypoanth	0	0
2012-11-02	Dakar	5	hypo	0	0
2012-11-02	Dakar	5	Hdaed	0	0
2012-11-02	Dakar	5	vanessa	0	0
2016-11-02	Dakar	1	Cepi	0	0
2016-11-02	Dakar	1	Cvio	0	0
2016-11-02	Dakar	1	Mleda	0	0
2016-11-02	Dakar	1	Cvar	1	1
2016-11-02	Dakar	1	Cach	0	0
2016-11-02	Dakar	1	Hypoanth	0	0
2016-11-02	Dakar	1	hypo	0	0
2016-11-02	Dakar	1	Hdaed	0	0
2016-11-02	Dakar	1	vanessa	0	0
2016-11-02	Dakar	2	Cepi	0	0
2016-11-02	Dakar	2	Cvio	0	0
2016-11-02	Dakar	2	Mleda	0	0
2016-11-02	Dakar	2	Cvar	0	0
2016-11-02	Dakar	2	Cach	0	0
2016-11-02	Dakar	2	Hypoanth	0	0
2016-11-02	Dakar	2	hypo	0	0
2016-11-02	Dakar	2	Hdaed	0	0
2016-11-02	Dakar	2	vanessa	0	0
2016-11-02	Dakar	3	Cepi	0	0
2016-11-02	Dakar	3	Cvio	0	0
2016-11-02	Dakar	3	Mleda	0	0
2016-11-02	Dakar	3	Cvar	0	0
2016-11-02	Dakar	3	Cach	0	0
2016-11-02	Dakar	3	Hypoanth	0	0
2016-11-02	Dakar	3	hypo	0	0
2016-11-02	Dakar	3	Hdaed	0	0
2016-11-02	Dakar	3	vanessa	0	0
2016-11-02	Dakar	4	Cepi	2	2
2016-11-02	Dakar	4	Cvio	0	0
2016-11-02	Dakar	4	Mleda	0	0
2016-11-02	Dakar	4	Cvar	0	0
2016-11-02	Dakar	4	Cach	0	0
2016-11-02	Dakar	4	Hypoanth	0	0
2016-11-02	Dakar	4	hypo	0	0
2016-11-02	Dakar	4	Hdaed	0	0
2016-11-02	Dakar	4	vanessa	0	0
2016-11-02	Dakar	5	Cepi	0	0
2016-11-02	Dakar	5	Cvio	0	0
2016-11-02	Dakar	5	Mleda	0	0
2016-11-02	Dakar	5	Cvar	1	1
2016-11-02	Dakar	5	Cach	0	0
2016-11-02	Dakar	5	Hypoanth	0	0
2016-11-02	Dakar	5	hypo	0	0
2016-11-02	Dakar	5	Hdaed	0	0
2016-11-02	Dakar	5	vanessa	0	0
2011-11-03	Dakar	1	Cepi	1	1
2011-11-03	Dakar	1	Cvio	0	0
2011-11-03	Dakar	1	Mleda	0	0
2011-11-03	Dakar	1	Cvar	0	0
2011-11-03	Dakar	1	Cach	0	0
2011-11-03	Dakar	1	Hypoanth	0	0
2011-11-03	Dakar	1	hypo	0	0
2011-11-03	Dakar	1	Hdaed	0	0
2011-11-03	Dakar	1	vanessa	0	0
2011-11-03	Dakar	2	Cepi	2	2
2011-11-03	Dakar	2	Cvio	0	0
2011-11-03	Dakar	2	Mleda	0	0
2011-11-03	Dakar	2	Cvar	0	0
2011-11-03	Dakar	2	Cach	0	0
2011-11-03	Dakar	2	Hypoanth	0	0
2011-11-03	Dakar	2	hypo	0	0
2011-11-03	Dakar	2	Hdaed	0	0
2011-11-03	Dakar	2	vanessa	0	0
2011-11-03	Dakar	3	Cepi	0	0
2011-11-03	Dakar	3	Cvio	0	0
2011-11-03	Dakar	3	Mleda	0	0
2011-11-03	Dakar	3	Cvar	0	0
2011-11-03	Dakar	3	Cach	0	0
2011-11-03	Dakar	3	Hypoanth	0	0
2011-11-03	Dakar	3	hypo	0	0
2011-11-03	Dakar	3	Hdaed	0	0
2011-11-03	Dakar	3	vanessa	0	0
2011-11-03	Dakar	4	Cepi	0	0
2011-11-03	Dakar	4	Cvio	0	0
2011-11-03	Dakar	4	Mleda	0	0
2011-11-03	Dakar	4	Cvar	0	0
2011-11-03	Dakar	4	Cach	0	0
2011-11-03	Dakar	4	Hypoanth	0	0
2011-11-03	Dakar	4	hypo	0	0
2011-11-03	Dakar	4	Hdaed	0	0
2011-11-03	Dakar	4	vanessa	0	0
2011-11-03	Dakar	5	Cepi	2	2
2011-11-03	Dakar	5	Cvio	0	0
2011-11-03	Dakar	5	Mleda	0	0
2011-11-03	Dakar	5	Cvar	0	0
2011-11-03	Dakar	5	Cach	0	0
2011-11-03	Dakar	5	Hypoanth	0	0
2011-11-03	Dakar	5	hypo	0	0
2011-11-03	Dakar	5	Hdaed	0	0
2011-11-03	Dakar	5	vanessa	0	0
2012-11-03	Dakar	1	Cepi	2	2
2012-11-03	Dakar	1	Cvio	0	0
2012-11-03	Dakar	1	Mleda	0	0
2012-11-03	Dakar	1	Cvar	0	0
2012-11-03	Dakar	1	Cach	0	0
2012-11-03	Dakar	1	Hypoanth	0	0
2012-11-03	Dakar	1	hypo	0	0
2012-11-03	Dakar	1	Hdaed	0	0
2012-11-03	Dakar	1	vanessa	0	0
2012-11-03	Dakar	2	Cepi	0	0
2012-11-03	Dakar	2	Cvio	0	0
2012-11-03	Dakar	2	Mleda	0	0
2012-11-03	Dakar	2	Cvar	0	0
2012-11-03	Dakar	2	Cach	0	0
2012-11-03	Dakar	2	Hypoanth	0	0
2012-11-03	Dakar	2	hypo	0	0
2012-11-03	Dakar	2	Hdaed	0	0
2012-11-03	Dakar	2	vanessa	0	0
2012-11-03	Dakar	3	Cepi	2	2
2012-11-03	Dakar	3	Cvio	0	0
2012-11-03	Dakar	3	Mleda	0	0
2012-11-03	Dakar	3	Cvar	0	0
2012-11-03	Dakar	3	Cach	0	0
2012-11-03	Dakar	3	Hypoanth	0	0
2012-11-03	Dakar	3	hypo	0	0
2012-11-03	Dakar	3	Hdaed	0	0
2012-11-03	Dakar	3	vanessa	0	0
2012-11-03	Dakar	4	Cepi	2	2
2012-11-03	Dakar	4	Cvio	0	0
2012-11-03	Dakar	4	Mleda	0	0
2012-11-03	Dakar	4	Cvar	0	0
2012-11-03	Dakar	4	Cach	0	0
2012-11-03	Dakar	4	Hypoanth	0	0
2012-11-03	Dakar	4	hypo	0	0
2012-11-03	Dakar	4	Hdaed	0	0
2012-11-03	Dakar	4	vanessa	0	0
2012-11-03	Dakar	5	Cepi	1	1
2012-11-03	Dakar	5	Cvio	0	0
2012-11-03	Dakar	5	Mleda	0	0
2012-11-03	Dakar	5	Cvar	1	1
2012-11-03	Dakar	5	Cach	0	0
2012-11-03	Dakar	5	Hypoanth	0	0
2012-11-03	Dakar	5	hypo	0	0
2012-11-03	Dakar	5	Hdaed	0	0
2012-11-03	Dakar	5	vanessa	0	0
2016-11-03	Dakar	1	Cepi	0	0
2016-11-03	Dakar	1	Cvio	0	0
2016-11-03	Dakar	1	Mleda	0	0
2016-11-03	Dakar	1	Cvar	0	0
2016-11-03	Dakar	1	Cach	0	0
2016-11-03	Dakar	1	Hypoanth	0	0
2016-11-03	Dakar	1	hypo	0	0
2016-11-03	Dakar	1	Hdaed	0	0
2016-11-03	Dakar	1	vanessa	0	0
2016-11-03	Dakar	2	Cepi	0	0
2016-11-03	Dakar	2	Cvio	0	0
2016-11-03	Dakar	2	Mleda	0	0
2016-11-03	Dakar	2	Cvar	0	0
2016-11-03	Dakar	2	Cach	0	0
2016-11-03	Dakar	2	Hypoanth	0	0
2016-11-03	Dakar	2	hypo	0	0
2016-11-03	Dakar	2	Hdaed	0	0
2016-11-03	Dakar	2	vanessa	0	0
2016-11-03	Dakar	3	Cepi	0	0
2016-11-03	Dakar	3	Cvio	0	0
2016-11-03	Dakar	3	Mleda	0	0
2016-11-03	Dakar	3	Cvar	0	0
2016-11-03	Dakar	3	Cach	0	0
2016-11-03	Dakar	3	Hypoanth	0	0
2016-11-03	Dakar	3	hypo	0	0
2016-11-03	Dakar	3	Hdaed	0	0
2016-11-03	Dakar	3	vanessa	0	0
2016-11-03	Dakar	4	Cepi	2	2
2016-11-03	Dakar	4	Cvio	0	0
2016-11-03	Dakar	4	Mleda	1	1
2016-11-03	Dakar	4	Cvar	4	4
2016-11-03	Dakar	4	Cach	0	0
2016-11-03	Dakar	4	Hypoanth	0	0
2016-11-03	Dakar	4	hypo	0	0
2016-11-03	Dakar	4	Hdaed	0	0
2016-11-03	Dakar	4	vanessa	0	0
2016-11-03	Dakar	5	Cepi	0	0
2016-11-03	Dakar	5	Cvio	0	0
2016-11-03	Dakar	5	Mleda	0	0
2016-11-03	Dakar	5	Cvar	0	0
2016-11-03	Dakar	5	Cach	0	0
2016-11-03	Dakar	5	Hypoanth	1	1
2016-11-03	Dakar	5	hypo	0	0
2016-11-03	Dakar	5	Hdaed	0	0
2016-11-03	Dakar	5	vanessa	0	0
2013-11-05	Dakar	1	Cepi	0	0
2013-11-05	Dakar	1	Cvio	0	0
2013-11-05	Dakar	1	Mleda	0	0
2013-11-05	Dakar	1	Cvar	0	0
2013-11-05	Dakar	1	Cach	0	0
2013-11-05	Dakar	1	Hypoanth	0	0
2013-11-05	Dakar	1	hypo	0	0
2013-11-05	Dakar	1	Hdaed	0	0
2013-11-05	Dakar	1	vanessa	0	0
2013-11-05	Dakar	2	Cepi	0	0
2013-11-05	Dakar	2	Cvio	0	0
2013-11-05	Dakar	2	Mleda	0	0
2013-11-05	Dakar	2	Cvar	1	1
2013-11-05	Dakar	2	Cach	0	0
2013-11-05	Dakar	2	Hypoanth	0	0
2013-11-05	Dakar	2	hypo	0	0
2013-11-05	Dakar	2	Hdaed	0	0
2013-11-05	Dakar	2	vanessa	0	0
2013-11-05	Dakar	3	Cepi	0	0
2013-11-05	Dakar	3	Cvio	0	0
2013-11-05	Dakar	3	Mleda	0	0
2013-11-05	Dakar	3	Cvar	0	0
2013-11-05	Dakar	3	Cach	0	0
2013-11-05	Dakar	3	Hypoanth	0	0
2013-11-05	Dakar	3	hypo	0	0
2013-11-05	Dakar	3	Hdaed	0	0
2013-11-05	Dakar	3	vanessa	0	0
2013-11-05	Dakar	4	Cepi	0	0
2013-11-05	Dakar	4	Cvio	0	0
2013-11-05	Dakar	4	Mleda	1	1
2013-11-05	Dakar	4	Cvar	0	0
2013-11-05	Dakar	4	Cach	0	0
2013-11-05	Dakar	4	Hypoanth	0	0
2013-11-05	Dakar	4	hypo	0	0
2013-11-05	Dakar	4	Hdaed	0	0
2013-11-05	Dakar	4	vanessa	0	0
2013-11-05	Dakar	5	Cepi	2	2
2013-11-05	Dakar	5	Cvio	0	0
2013-11-05	Dakar	5	Mleda	0	0
2013-11-05	Dakar	5	Cvar	1	1
2013-11-05	Dakar	5	Cach	0	0
2013-11-05	Dakar	5	Hypoanth	0	0
2013-11-05	Dakar	5	hypo	0	0
2013-11-05	Dakar	5	Hdaed	0	0
2013-11-05	Dakar	5	vanessa	0	0
2013-11-06	Dakar	1	Cepi	0	0
2013-11-06	Dakar	1	Cvio	0	0
2013-11-06	Dakar	1	Mleda	0	0
2013-11-06	Dakar	1	Cvar	0	0
2013-11-06	Dakar	1	Cach	0	0
2013-11-06	Dakar	1	Hypoanth	0	0
2013-11-06	Dakar	1	hypo	0	0
2013-11-06	Dakar	1	Hdaed	0	0
2013-11-06	Dakar	1	vanessa	0	0
2013-11-06	Dakar	2	Cepi	0	0
2013-11-06	Dakar	2	Cvio	0	0
2013-11-06	Dakar	2	Mleda	0	0
2013-11-06	Dakar	2	Cvar	0	0
2013-11-06	Dakar	2	Cach	0	0
2013-11-06	Dakar	2	Hypoanth	0	0
2013-11-06	Dakar	2	hypo	0	0
2013-11-06	Dakar	2	Hdaed	0	0
2013-11-06	Dakar	2	vanessa	0	0
2013-11-06	Dakar	3	Cepi	0	0
2013-11-06	Dakar	3	Cvio	0	0
2013-11-06	Dakar	3	Mleda	0	0
2013-11-06	Dakar	3	Cvar	0	0
2013-11-06	Dakar	3	Cach	0	0
2013-11-06	Dakar	3	Hypoanth	0	0
2013-11-06	Dakar	3	hypo	0	0
2013-11-06	Dakar	3	Hdaed	0	0
2013-11-06	Dakar	3	vanessa	0	0
2013-11-06	Dakar	4	Cepi	1	1
2013-11-06	Dakar	4	Cvio	0	0
2013-11-06	Dakar	4	Mleda	0	0
2013-11-06	Dakar	4	Cvar	1	1
2013-11-06	Dakar	4	Cach	0	0
2013-11-06	Dakar	4	Hypoanth	0	0
2013-11-06	Dakar	4	hypo	0	0
2013-11-06	Dakar	4	Hdaed	0	0
2013-11-06	Dakar	4	vanessa	0	0
2013-11-06	Dakar	5	Cepi	0	0
2013-11-06	Dakar	5	Cvio	0	0
2013-11-06	Dakar	5	Mleda	0	0
2013-11-06	Dakar	5	Cvar	0	0
2013-11-06	Dakar	5	Cach	0	0
2013-11-06	Dakar	5	Hypoanth	0	0
2013-11-06	Dakar	5	hypo	0	0
2013-11-06	Dakar	5	Hdaed	0	0
2013-11-06	Dakar	5	vanessa	0	0
2013-11-07	Dakar	1	Cepi	0	0
2013-11-07	Dakar	1	Cvio	0	0
2013-11-07	Dakar	1	Mleda	0	0
2013-11-07	Dakar	1	Cvar	1	1
2013-11-07	Dakar	1	Cach	0	0
2013-11-07	Dakar	1	Hypoanth	0	0
2013-11-07	Dakar	1	hypo	0	0
2013-11-07	Dakar	1	Hdaed	0	0
2013-11-07	Dakar	1	vanessa	0	0
2013-11-07	Dakar	2	Cepi	2	2
2013-11-07	Dakar	2	Cvio	0	0
2013-11-07	Dakar	2	Mleda	0	0
2013-11-07	Dakar	2	Cvar	1	1
2013-11-07	Dakar	2	Cach	0	0
2013-11-07	Dakar	2	Hypoanth	0	0
2013-11-07	Dakar	2	hypo	0	0
2013-11-07	Dakar	2	Hdaed	0	0
2013-11-07	Dakar	2	vanessa	0	0
2013-11-07	Dakar	3	Cepi	1	1
2013-11-07	Dakar	3	Cvio	0	0
2013-11-07	Dakar	3	Mleda	0	0
2013-11-07	Dakar	3	Cvar	0	0
2013-11-07	Dakar	3	Cach	0	0
2013-11-07	Dakar	3	Hypoanth	0	0
2013-11-07	Dakar	3	hypo	0	0
2013-11-07	Dakar	3	Hdaed	0	0
2013-11-07	Dakar	3	vanessa	0	0
2013-11-07	Dakar	4	Cepi	2	2
2013-11-07	Dakar	4	Cvio	0	0
2013-11-07	Dakar	4	Mleda	1	1
2013-11-07	Dakar	4	Cvar	2	2
2013-11-07	Dakar	4	Cach	0	0
2013-11-07	Dakar	4	Hypoanth	0	0
2013-11-07	Dakar	4	hypo	0	0
2013-11-07	Dakar	4	Hdaed	0	0
2013-11-07	Dakar	4	vanessa	0	0
2013-11-07	Dakar	5	Cepi	1	1
2013-11-07	Dakar	5	Cvio	0	0
2013-11-07	Dakar	5	Mleda	0	0
2013-11-07	Dakar	5	Cvar	2	2
2013-11-07	Dakar	5	Cach	0	0
2013-11-07	Dakar	5	Hypoanth	0	0
2013-11-07	Dakar	5	hypo	0	0
2013-11-07	Dakar	5	Hdaed	0	0
2013-11-07	Dakar	5	vanessa	0	0
2014-11-11	Dakar	1	Cepi	1	1
2014-11-11	Dakar	1	Cvio	0	0
2014-11-11	Dakar	1	Mleda	0	0
2014-11-11	Dakar	1	Cvar	0	0
2014-11-11	Dakar	1	Cach	0	0
2014-11-11	Dakar	1	Hypoanth	0	0
2014-11-11	Dakar	1	hypo	0	0
2014-11-11	Dakar	1	Hdaed	0	0
2014-11-11	Dakar	1	vanessa	0	0
2014-11-11	Dakar	2	Cepi	4	4
2014-11-11	Dakar	2	Cvio	0	0
2014-11-11	Dakar	2	Mleda	0	0
2014-11-11	Dakar	2	Cvar	0	0
2014-11-11	Dakar	2	Cach	0	0
2014-11-11	Dakar	2	Hypoanth	0	0
2014-11-11	Dakar	2	hypo	0	0
2014-11-11	Dakar	2	Hdaed	0	0
2014-11-11	Dakar	2	vanessa	0	0
2014-11-11	Dakar	3	Cepi	1	1
2014-11-11	Dakar	3	Cvio	0	0
2014-11-11	Dakar	3	Mleda	0	0
2014-11-11	Dakar	3	Cvar	0	0
2014-11-11	Dakar	3	Cach	0	0
2014-11-11	Dakar	3	Hypoanth	0	0
2014-11-11	Dakar	3	hypo	0	0
2014-11-11	Dakar	3	Hdaed	0	0
2014-11-11	Dakar	3	vanessa	0	0
2014-11-11	Dakar	4	Cepi	1	1
2014-11-11	Dakar	4	Cvio	0	0
2014-11-11	Dakar	4	Mleda	0	0
2014-11-11	Dakar	4	Cvar	0	0
2014-11-11	Dakar	4	Cach	0	0
2014-11-11	Dakar	4	Hypoanth	0	0
2014-11-11	Dakar	4	hypo	0	0
2014-11-11	Dakar	4	Hdaed	0	0
2014-11-11	Dakar	4	vanessa	0	0
2014-11-11	Dakar	5	Cepi	0	0
2014-11-11	Dakar	5	Cvio	0	0
2014-11-11	Dakar	5	Mleda	0	0
2014-11-11	Dakar	5	Cvar	0	0
2014-11-11	Dakar	5	Cach	0	0
2014-11-11	Dakar	5	Hypoanth	0	0
2014-11-11	Dakar	5	hypo	0	0
2014-11-11	Dakar	5	Hdaed	0	0
2014-11-11	Dakar	5	vanessa	0	0
2014-11-12	Dakar	1	Cepi	4	4
2014-11-12	Dakar	1	Cvio	0	0
2014-11-12	Dakar	1	Mleda	0	0
2014-11-12	Dakar	1	Cvar	0	0
2014-11-12	Dakar	1	Cach	0	0
2014-11-12	Dakar	1	Hypoanth	0	0
2014-11-12	Dakar	1	hypo	0	0
2014-11-12	Dakar	1	Hdaed	0	0
2014-11-12	Dakar	1	vanessa	0	0
2014-11-12	Dakar	2	Cepi	1	1
2014-11-12	Dakar	2	Cvio	0	0
2014-11-12	Dakar	2	Mleda	1	1
2014-11-12	Dakar	2	Cvar	0	0
2014-11-12	Dakar	2	Cach	0	0
2014-11-12	Dakar	2	Hypoanth	0	0
2014-11-12	Dakar	2	hypo	0	0
2014-11-12	Dakar	2	Hdaed	0	0
2014-11-12	Dakar	2	vanessa	0	0
2014-11-12	Dakar	3	Cepi	2	2
2014-11-12	Dakar	3	Cvio	0	0
2014-11-12	Dakar	3	Mleda	0	0
2014-11-12	Dakar	3	Cvar	0	0
2014-11-12	Dakar	3	Cach	0	0
2014-11-12	Dakar	3	Hypoanth	0	0
2014-11-12	Dakar	3	hypo	0	0
2014-11-12	Dakar	3	Hdaed	0	0
2014-11-12	Dakar	3	vanessa	0	0
2014-11-12	Dakar	4	Cepi	3	3
2014-11-12	Dakar	4	Cvio	0	0
2014-11-12	Dakar	4	Mleda	0	0
2014-11-12	Dakar	4	Cvar	0	0
2014-11-12	Dakar	4	Cach	0	0
2014-11-12	Dakar	4	Hypoanth	0	0
2014-11-12	Dakar	4	hypo	0	0
2014-11-12	Dakar	4	Hdaed	0	0
2014-11-12	Dakar	4	vanessa	0	0
2014-11-12	Dakar	5	Cepi	3	3
2014-11-12	Dakar	5	Cvio	0	0
2014-11-12	Dakar	5	Mleda	1	1
2014-11-12	Dakar	5	Cvar	0	0
2014-11-12	Dakar	5	Cach	0	0
2014-11-12	Dakar	5	Hypoanth	0	0
2014-11-12	Dakar	5	hypo	0	0
2014-11-12	Dakar	5	Hdaed	0	0
2014-11-12	Dakar	5	vanessa	0	0
2015-10-13	Dakar	1	Cepi	0	0
2015-10-13	Dakar	1	Cvio	0	0
2015-10-13	Dakar	1	Mleda	1	1
2015-10-13	Dakar	1	Cvar	0	0
2015-10-13	Dakar	1	Cach	0	0
2015-10-13	Dakar	1	Hypoanth	0	0
2015-10-13	Dakar	1	hypo	0	0
2015-10-13	Dakar	1	Hdaed	0	0
2015-10-13	Dakar	1	vanessa	0	0
2015-10-13	Dakar	2	Cepi	0	0
2015-10-13	Dakar	2	Cvio	0	0
2015-10-13	Dakar	2	Mleda	0	0
2015-10-13	Dakar	2	Cvar	0	0
2015-10-13	Dakar	2	Cach	0	0
2015-10-13	Dakar	2	Hypoanth	0	0
2015-10-13	Dakar	2	hypo	0	0
2015-10-13	Dakar	2	Hdaed	0	0
2015-10-13	Dakar	2	vanessa	0	0
2015-10-13	Dakar	3	Cepi	1	1
2015-10-13	Dakar	3	Cvio	0	0
2015-10-13	Dakar	3	Mleda	0	0
2015-10-13	Dakar	3	Cvar	0	0
2015-10-13	Dakar	3	Cach	0	0
2015-10-13	Dakar	3	Hypoanth	0	0
2015-10-13	Dakar	3	hypo	0	0
2015-10-13	Dakar	3	Hdaed	0	0
2015-10-13	Dakar	3	vanessa	0	0
2015-10-13	Dakar	4	Cepi	1	1
2015-10-13	Dakar	4	Cvio	0	0
2015-10-13	Dakar	4	Mleda	0	0
2015-10-13	Dakar	4	Cvar	3	3
2015-10-13	Dakar	4	Cach	0	0
2015-10-13	Dakar	4	Hypoanth	0	0
2015-10-13	Dakar	4	hypo	0	0
2015-10-13	Dakar	4	Hdaed	0	0
2015-10-13	Dakar	4	vanessa	0	0
2015-10-13	Dakar	5	Cepi	0	0
2015-10-13	Dakar	5	Cvio	0	0
2015-10-13	Dakar	5	Mleda	0	0
2015-10-13	Dakar	5	Cvar	0	0
2015-10-13	Dakar	5	Cach	0	0
2015-10-13	Dakar	5	Hypoanth	0	0
2015-10-13	Dakar	5	hypo	0	0
2015-10-13	Dakar	5	Hdaed	0	0
2015-10-13	Dakar	5	vanessa	0	0
2014-11-13	Dakar	1	Cepi	5	5
2014-11-13	Dakar	1	Cvio	0	0
2014-11-13	Dakar	1	Mleda	0	0
2014-11-13	Dakar	1	Cvar	0	0
2014-11-13	Dakar	1	Cach	0	0
2014-11-13	Dakar	1	Hypoanth	0	0
2014-11-13	Dakar	1	hypo	0	0
2014-11-13	Dakar	1	Hdaed	0	0
2014-11-13	Dakar	1	vanessa	0	0
2014-11-13	Dakar	2	Cepi	6	6
2014-11-13	Dakar	2	Cvio	0	0
2014-11-13	Dakar	2	Mleda	0	0
2014-11-13	Dakar	2	Cvar	0	0
2014-11-13	Dakar	2	Cach	0	0
2014-11-13	Dakar	2	Hypoanth	0	0
2014-11-13	Dakar	2	hypo	0	0
2014-11-13	Dakar	2	Hdaed	0	0
2014-11-13	Dakar	2	vanessa	0	0
2014-11-13	Dakar	3	Cepi	3	3
2014-11-13	Dakar	3	Cvio	0	0
2014-11-13	Dakar	3	Mleda	0	0
2014-11-13	Dakar	3	Cvar	0	0
2014-11-13	Dakar	3	Cach	0	0
2014-11-13	Dakar	3	Hypoanth	0	0
2014-11-13	Dakar	3	hypo	0	0
2014-11-13	Dakar	3	Hdaed	0	0
2014-11-13	Dakar	3	vanessa	0	0
2014-11-13	Dakar	4	Cepi	6	6
2014-11-13	Dakar	4	Cvio	0	0
2014-11-13	Dakar	4	Mleda	0	0
2014-11-13	Dakar	4	Cvar	0	0
2014-11-13	Dakar	4	Cach	0	0
2014-11-13	Dakar	4	Hypoanth	0	0
2014-11-13	Dakar	4	hypo	0	0
2014-11-13	Dakar	4	Hdaed	0	0
2014-11-13	Dakar	4	vanessa	0	0
2014-11-13	Dakar	5	Cepi	3	3
2014-11-13	Dakar	5	Cvio	0	0
2014-11-13	Dakar	5	Mleda	0	0
2014-11-13	Dakar	5	Cvar	0	0
2014-11-13	Dakar	5	Cach	0	0
2014-11-13	Dakar	5	Hypoanth	0	0
2014-11-13	Dakar	5	hypo	0	0
2014-11-13	Dakar	5	Hdaed	0	0
2014-11-13	Dakar	5	vanessa	0	0
2015-10-14	Dakar	1	Cepi	0	0
2015-10-14	Dakar	1	Cvio	0	0
2015-10-14	Dakar	1	Mleda	1	1
2015-10-14	Dakar	1	Cvar	0	0
2015-10-14	Dakar	1	Cach	0	0
2015-10-14	Dakar	1	Hypoanth	0	0
2015-10-14	Dakar	1	hypo	0	0
2015-10-14	Dakar	1	Hdaed	0	0
2015-10-14	Dakar	1	vanessa	0	0
2015-10-14	Dakar	2	Cepi	1	1
2015-10-14	Dakar	2	Cvio	0	0
2015-10-14	Dakar	2	Mleda	0	0
2015-10-14	Dakar	2	Cvar	1	1
2015-10-14	Dakar	2	Cach	0	0
2015-10-14	Dakar	2	Hypoanth	0	0
2015-10-14	Dakar	2	hypo	0	0
2015-10-14	Dakar	2	Hdaed	0	0
2015-10-14	Dakar	2	vanessa	0	0
2015-10-14	Dakar	3	Cepi	1	1
2015-10-14	Dakar	3	Cvio	0	0
2015-10-14	Dakar	3	Mleda	0	0
2015-10-14	Dakar	3	Cvar	1	1
2015-10-14	Dakar	3	Cach	0	0
2015-10-14	Dakar	3	Hypoanth	0	0
2015-10-14	Dakar	3	hypo	0	0
2015-10-14	Dakar	3	Hdaed	0	0
2015-10-14	Dakar	3	vanessa	0	0
2015-10-14	Dakar	4	Cepi	1	1
2015-10-14	Dakar	4	Cvio	0	0
2015-10-14	Dakar	4	Mleda	0	0
2015-10-14	Dakar	4	Cvar	2	2
2015-10-14	Dakar	4	Cach	0	0
2015-10-14	Dakar	4	Hypoanth	0	0
2015-10-14	Dakar	4	hypo	0	0
2015-10-14	Dakar	4	Hdaed	0	0
2015-10-14	Dakar	4	vanessa	0	0
2015-10-14	Dakar	5	Cepi	1	1
2015-10-14	Dakar	5	Cvio	0	0
2015-10-14	Dakar	5	Mleda	0	0
2015-10-14	Dakar	5	Cvar	0	0
2015-10-14	Dakar	5	Cach	0	0
2015-10-14	Dakar	5	Hypoanth	0	0
2015-10-14	Dakar	5	hypo	0	0
2015-10-14	Dakar	5	Hdaed	0	0
2015-10-14	Dakar	5	vanessa	0	0
2015-10-15	Dakar	1	Cepi	2	2
2015-10-15	Dakar	1	Cvio	0	0
2015-10-15	Dakar	1	Mleda	0	0
2015-10-15	Dakar	1	Cvar	1	1
2015-10-15	Dakar	1	Cach	0	0
2015-10-15	Dakar	1	Hypoanth	0	0
2015-10-15	Dakar	1	hypo	0	0
2015-10-15	Dakar	1	Hdaed	0	0
2015-10-15	Dakar	1	vanessa	0	0
2015-10-15	Dakar	2	Cepi	0	0
2015-10-15	Dakar	2	Cvio	0	0
2015-10-15	Dakar	2	Mleda	0	0
2015-10-15	Dakar	2	Cvar	0	0
2015-10-15	Dakar	2	Cach	0	0
2015-10-15	Dakar	2	Hypoanth	0	0
2015-10-15	Dakar	2	hypo	0	0
2015-10-15	Dakar	2	Hdaed	0	0
2015-10-15	Dakar	2	vanessa	0	0
2015-10-15	Dakar	3	Cepi	1	1
2015-10-15	Dakar	3	Cvio	0	0
2015-10-15	Dakar	3	Mleda	0	0
2015-10-15	Dakar	3	Cvar	1	1
2015-10-15	Dakar	3	Cach	0	0
2015-10-15	Dakar	3	Hypoanth	0	0
2015-10-15	Dakar	3	hypo	0	0
2015-10-15	Dakar	3	Hdaed	0	0
2015-10-15	Dakar	3	vanessa	0	0
2015-10-15	Dakar	4	Cepi	5	5
2015-10-15	Dakar	4	Cvio	0	0
2015-10-15	Dakar	4	Mleda	0	0
2015-10-15	Dakar	4	Cvar	0	0
2015-10-15	Dakar	4	Cach	0	0
2015-10-15	Dakar	4	Hypoanth	0	0
2015-10-15	Dakar	4	hypo	0	0
2015-10-15	Dakar	4	Hdaed	0	0
2015-10-15	Dakar	4	vanessa	0	0
2015-10-15	Dakar	5	Cepi	0	0
2015-10-15	Dakar	5	Cvio	0	0
2015-10-15	Dakar	5	Mleda	0	0
2015-10-15	Dakar	5	Cvar	0	0
2015-10-15	Dakar	5	Cach	0	0
2015-10-15	Dakar	5	Hypoanth	0	0
2015-10-15	Dakar	5	hypo	0	0
2015-10-15	Dakar	5	Hdaed	0	0
2015-10-15	Dakar	5	vanessa	0	0
2017-10-17	Dakar	1	Cepi	0	0
2017-10-17	Dakar	1	Cvio	0	0
2017-10-17	Dakar	1	Mleda	0	0
2017-10-17	Dakar	1	Cvar	0	0
2017-10-17	Dakar	1	Cach	0	0
2017-10-17	Dakar	1	Hypoanth	0	0
2017-10-17	Dakar	1	hypo	0	0
2017-10-17	Dakar	1	Hdaed	1	1
2017-10-17	Dakar	1	vanessa	0	0
2017-10-17	Dakar	2	Cepi	0	0
2017-10-17	Dakar	2	Cvio	0	0
2017-10-17	Dakar	2	Mleda	0	0
2017-10-17	Dakar	2	Cvar	0	0
2017-10-17	Dakar	2	Cach	0	0
2017-10-17	Dakar	2	Hypoanth	0	0
2017-10-17	Dakar	2	hypo	0	0
2017-10-17	Dakar	2	Hdaed	0	0
2017-10-17	Dakar	2	vanessa	0	0
2017-10-17	Dakar	3	Cepi	0	0
2017-10-17	Dakar	3	Cvio	0	0
2017-10-17	Dakar	3	Mleda	0	0
2017-10-17	Dakar	3	Cvar	0	0
2017-10-17	Dakar	3	Cach	0	0
2017-10-17	Dakar	3	Hypoanth	0	0
2017-10-17	Dakar	3	hypo	0	0
2017-10-17	Dakar	3	Hdaed	0	0
2017-10-17	Dakar	3	vanessa	0	0
2017-10-17	Dakar	4	Cepi	0	0
2017-10-17	Dakar	4	Cvio	0	0
2017-10-17	Dakar	4	Mleda	0	0
2017-10-17	Dakar	4	Cvar	0	0
2017-10-17	Dakar	4	Cach	0	0
2017-10-17	Dakar	4	Hypoanth	0	0
2017-10-17	Dakar	4	hypo	0	0
2017-10-17	Dakar	4	Hdaed	0	0
2017-10-17	Dakar	4	vanessa	0	0
2017-10-17	Dakar	5	Cepi	0	0
2017-10-17	Dakar	5	Cvio	0	0
2017-10-17	Dakar	5	Mleda	0	0
2017-10-17	Dakar	5	Cvar	0	0
2017-10-17	Dakar	5	Cach	0	0
2017-10-17	Dakar	5	Hypoanth	0	0
2017-10-17	Dakar	5	hypo	0	0
2017-10-17	Dakar	5	Hdaed	0	0
2017-10-17	Dakar	5	vanessa	0	0
2017-10-18	Dakar	1	Cepi	0	0
2017-10-18	Dakar	1	Cvio	0	0
2017-10-18	Dakar	1	Mleda	1	1
2017-10-18	Dakar	1	Cvar	0	0
2017-10-18	Dakar	1	Cach	0	0
2017-10-18	Dakar	1	Hypoanth	0	0
2017-10-18	Dakar	1	hypo	0	0
2017-10-18	Dakar	1	Hdaed	0	0
2017-10-18	Dakar	1	vanessa	0	0
2017-10-18	Dakar	2	Cepi	0	0
2017-10-18	Dakar	2	Cvio	0	0
2017-10-18	Dakar	2	Mleda	0	0
2017-10-18	Dakar	2	Cvar	0	0
2017-10-18	Dakar	2	Cach	0	0
2017-10-18	Dakar	2	Hypoanth	0	0
2017-10-18	Dakar	2	hypo	0	0
2017-10-18	Dakar	2	Hdaed	0	0
2017-10-18	Dakar	2	vanessa	0	0
2017-10-18	Dakar	3	Cepi	1	1
2017-10-18	Dakar	3	Cvio	0	0
2017-10-18	Dakar	3	Mleda	0	0
2017-10-18	Dakar	3	Cvar	0	0
2017-10-18	Dakar	3	Cach	0	0
2017-10-18	Dakar	3	Hypoanth	0	0
2017-10-18	Dakar	3	hypo	0	0
2017-10-18	Dakar	3	Hdaed	0	0
2017-10-18	Dakar	3	vanessa	0	0
2017-10-18	Dakar	4	Cepi	3	3
2017-10-18	Dakar	4	Cvio	0	0
2017-10-18	Dakar	4	Mleda	0	0
2017-10-18	Dakar	4	Cvar	0	0
2017-10-18	Dakar	4	Cach	0	0
2017-10-18	Dakar	4	Hypoanth	0	0
2017-10-18	Dakar	4	hypo	0	0
2017-10-18	Dakar	4	Hdaed	0	0
2017-10-18	Dakar	4	vanessa	0	0
2017-10-18	Dakar	5	Cepi	0	0
2017-10-18	Dakar	5	Cvio	0	0
2017-10-18	Dakar	5	Mleda	0	0
2017-10-18	Dakar	5	Cvar	0	0
2017-10-18	Dakar	5	Cach	0	0
2017-10-18	Dakar	5	Hypoanth	0	0
2017-10-18	Dakar	5	hypo	0	0
2017-10-18	Dakar	5	Hdaed	0	0
2017-10-18	Dakar	5	vanessa	0	0
2017-10-19	Dakar	1	Cepi	0	0
2017-10-19	Dakar	1	Cvio	0	0
2017-10-19	Dakar	1	Mleda	1	1
2017-10-19	Dakar	1	Cvar	0	0
2017-10-19	Dakar	1	Cach	0	0
2017-10-19	Dakar	1	Hypoanth	0	0
2017-10-19	Dakar	1	hypo	0	0
2017-10-19	Dakar	1	Hdaed	0	0
2017-10-19	Dakar	1	vanessa	0	0
2017-10-19	Dakar	2	Cepi	1	1
2017-10-19	Dakar	2	Cvio	0	0
2017-10-19	Dakar	2	Mleda	0	0
2017-10-19	Dakar	2	Cvar	0	0
2017-10-19	Dakar	2	Cach	0	0
2017-10-19	Dakar	2	Hypoanth	0	0
2017-10-19	Dakar	2	hypo	0	0
2017-10-19	Dakar	2	Hdaed	0	0
2017-10-19	Dakar	2	vanessa	0	0
2017-10-19	Dakar	3	Cepi	0	0
2017-10-19	Dakar	3	Cvio	0	0
2017-10-19	Dakar	3	Mleda	0	0
2017-10-19	Dakar	3	Cvar	0	0
2017-10-19	Dakar	3	Cach	0	0
2017-10-19	Dakar	3	Hypoanth	0	0
2017-10-19	Dakar	3	hypo	0	0
2017-10-19	Dakar	3	Hdaed	0	0
2017-10-19	Dakar	3	vanessa	0	0
2017-10-19	Dakar	4	Cepi	4	4
2017-10-19	Dakar	4	Cvio	0	0
2017-10-19	Dakar	4	Mleda	0	0
2017-10-19	Dakar	4	Cvar	1	1
2017-10-19	Dakar	4	Cach	0	0
2017-10-19	Dakar	4	Hypoanth	0	0
2017-10-19	Dakar	4	hypo	0	0
2017-10-19	Dakar	4	Hdaed	0	0
2017-10-19	Dakar	4	vanessa	0	0
2017-10-19	Dakar	5	Cepi	0	0
2017-10-19	Dakar	5	Cvio	0	0
2017-10-19	Dakar	5	Mleda	0	0
2017-10-19	Dakar	5	Cvar	0	0
2017-10-19	Dakar	5	Cach	0	0
2017-10-19	Dakar	5	Hypoanth	0	0
2017-10-19	Dakar	5	hypo	0	0
2017-10-19	Dakar	5	Hdaed	0	0
2017-10-19	Dakar	5	vanessa	0	0
2010-10-29	Dakar	1	Cepi	0	0
2010-10-29	Dakar	1	Cvio	0	0
2010-10-29	Dakar	1	Mleda	0	0
2010-10-29	Dakar	1	Cvar	1	1
2010-10-29	Dakar	1	Cach	0	0
2010-10-29	Dakar	1	Hypoanth	0	0
2010-10-29	Dakar	1	hypo	0	0
2010-10-29	Dakar	1	Hdaed	0	0
2010-10-29	Dakar	1	vanessa	0	0
2010-10-29	Dakar	2	Cepi	2	2
2010-10-29	Dakar	2	Cvio	0	0
2010-10-29	Dakar	2	Mleda	0	0
2010-10-29	Dakar	2	Cvar	0	0
2010-10-29	Dakar	2	Cach	0	0
2010-10-29	Dakar	2	Hypoanth	0	0
2010-10-29	Dakar	2	hypo	0	0
2010-10-29	Dakar	2	Hdaed	0	0
2010-10-29	Dakar	2	vanessa	0	0
2010-10-29	Dakar	3	Cepi	2	2
2010-10-29	Dakar	3	Cvio	0	0
2010-10-29	Dakar	3	Mleda	0	0
2010-10-29	Dakar	3	Cvar	0	0
2010-10-29	Dakar	3	Cach	0	0
2010-10-29	Dakar	3	Hypoanth	0	0
2010-10-29	Dakar	3	hypo	0	0
2010-10-29	Dakar	3	Hdaed	0	0
2010-10-29	Dakar	3	vanessa	0	0
2010-10-29	Dakar	4	Cepi	1	1
2010-10-29	Dakar	4	Cvio	0	0
2010-10-29	Dakar	4	Mleda	0	0
2010-10-29	Dakar	4	Cvar	0	0
2010-10-29	Dakar	4	Cach	0	0
2010-10-29	Dakar	4	Hypoanth	0	0
2010-10-29	Dakar	4	hypo	0	0
2010-10-29	Dakar	4	Hdaed	0	0
2010-10-29	Dakar	4	vanessa	0	0
2010-10-29	Dakar	5	Cepi	2	2
2010-10-29	Dakar	5	Cvio	0	0
2010-10-29	Dakar	5	Mleda	1	1
2010-10-29	Dakar	5	Cvar	1	1
2010-10-29	Dakar	5	Cach	0	0
2010-10-29	Dakar	5	Hypoanth	0	0
2010-10-29	Dakar	5	hypo	0	0
2010-10-29	Dakar	5	Hdaed	0	0
2010-10-29	Dakar	5	vanessa	0	0
2017-11-01	Kayar	1	Cepi	0	0
2017-11-01	Kayar	1	Cvio	0	0
2017-11-01	Kayar	1	Mleda	0	0
2017-11-01	Kayar	1	Cvar	0	0
2017-11-01	Kayar	1	Cach	0	0
2017-11-01	Kayar	1	Hypoanth	0	0
2017-11-01	Kayar	1	hypo	0	0
2017-11-01	Kayar	1	Hdaed	0	0
2017-11-01	Kayar	1	vanessa	0	0
2017-11-01	Kayar	2	Cepi	0	0
2017-11-01	Kayar	2	Cvio	0	0
2017-11-01	Kayar	2	Mleda	0	0
2017-11-01	Kayar	2	Cvar	0	0
2017-11-01	Kayar	2	Cach	0	0
2017-11-01	Kayar	2	Hypoanth	0	0
2017-11-01	Kayar	2	hypo	0	0
2017-11-01	Kayar	2	Hdaed	0	0
2017-11-01	Kayar	2	vanessa	0	0
2017-11-01	Kayar	3	Cepi	0	0
2017-11-01	Kayar	3	Cvio	0	0
2017-11-01	Kayar	3	Mleda	0	0
2017-11-01	Kayar	3	Cvar	0	0
2017-11-01	Kayar	3	Cach	0	0
2017-11-01	Kayar	3	Hypoanth	0	0
2017-11-01	Kayar	3	hypo	0	0
2017-11-01	Kayar	3	Hdaed	0	0
2017-11-01	Kayar	3	vanessa	0	0
2017-11-01	Kayar	4	Cepi	0	0
2017-11-01	Kayar	4	Cvio	0	0
2017-11-01	Kayar	4	Mleda	0	0
2017-11-01	Kayar	4	Cvar	0	0
2017-11-01	Kayar	4	Cach	0	0
2017-11-01	Kayar	4	Hypoanth	0	0
2017-11-01	Kayar	4	hypo	0	0
2017-11-01	Kayar	4	Hdaed	0	0
2017-11-01	Kayar	4	vanessa	0	0
2017-11-01	Kayar	5	Cepi	0	0
2017-11-01	Kayar	5	Cvio	0	0
2017-11-01	Kayar	5	Mleda	0	0
2017-11-01	Kayar	5	Cvar	0	0
2017-11-01	Kayar	5	Cach	0	0
2017-11-01	Kayar	5	Hypoanth	0	0
2017-11-01	Kayar	5	hypo	0	0
2017-11-01	Kayar	5	Hdaed	0	0
2017-11-01	Kayar	5	vanessa	0	0
2017-11-02	Kayar	1	Cepi	0	0
2017-11-02	Kayar	1	Cvio	0	0
2017-11-02	Kayar	1	Mleda	1	1
2017-11-02	Kayar	1	Cvar	0	0
2017-11-02	Kayar	1	Cach	0	0
2017-11-02	Kayar	1	Hypoanth	0	0
2017-11-02	Kayar	1	hypo	0	0
2017-11-02	Kayar	1	Hdaed	0	0
2017-11-02	Kayar	1	vanessa	0	0
2017-11-02	Kayar	2	Cepi	0	0
2017-11-02	Kayar	2	Cvio	0	0
2017-11-02	Kayar	2	Mleda	0	0
2017-11-02	Kayar	2	Cvar	0	0
2017-11-02	Kayar	2	Cach	0	0
2017-11-02	Kayar	2	Hypoanth	0	0
2017-11-02	Kayar	2	hypo	0	0
2017-11-02	Kayar	2	Hdaed	0	0
2017-11-02	Kayar	2	vanessa	0	0
2017-11-02	Kayar	3	Cepi	0	0
2017-11-02	Kayar	3	Cvio	0	0
2017-11-02	Kayar	3	Mleda	0	0
2017-11-02	Kayar	3	Cvar	0	0
2017-11-02	Kayar	3	Cach	0	0
2017-11-02	Kayar	3	Hypoanth	0	0
2017-11-02	Kayar	3	hypo	0	0
2017-11-02	Kayar	3	Hdaed	0	0
2017-11-02	Kayar	3	vanessa	0	0
2017-11-02	Kayar	4	Cepi	0	0
2017-11-02	Kayar	4	Cvio	0	0
2017-11-02	Kayar	4	Mleda	0	0
2017-11-02	Kayar	4	Cvar	0	0
2017-11-02	Kayar	4	Cach	0	0
2017-11-02	Kayar	4	Hypoanth	0	0
2017-11-02	Kayar	4	hypo	0	0
2017-11-02	Kayar	4	Hdaed	0	0
2017-11-02	Kayar	4	vanessa	0	0
2017-11-02	Kayar	5	Cepi	0	0
2017-11-02	Kayar	5	Cvio	0	0
2017-11-02	Kayar	5	Mleda	0	0
2017-11-02	Kayar	5	Cvar	0	0
2017-11-02	Kayar	5	Cach	0	0
2017-11-02	Kayar	5	Hypoanth	0	0
2017-11-02	Kayar	5	hypo	0	0
2017-11-02	Kayar	5	Hdaed	0	0
2017-11-02	Kayar	5	vanessa	0	0
2010-11-04	Kayar	1	Cepi	1	1
2010-11-04	Kayar	1	Cvio	0	0
2010-11-04	Kayar	1	Mleda	0	0
2010-11-04	Kayar	1	Cvar	0	0
2010-11-04	Kayar	1	Cach	0	0
2010-11-04	Kayar	1	Hypoanth	0	0
2010-11-04	Kayar	1	hypo	0	0
2010-11-04	Kayar	1	Hdaed	0	0
2010-11-04	Kayar	1	vanessa	0	0
2010-11-04	Kayar	2	Cepi	0	0
2010-11-04	Kayar	2	Cvio	0	0
2010-11-04	Kayar	2	Mleda	0	0
2010-11-04	Kayar	2	Cvar	0	0
2010-11-04	Kayar	2	Cach	0	0
2010-11-04	Kayar	2	Hypoanth	0	0
2010-11-04	Kayar	2	hypo	0	0
2010-11-04	Kayar	2	Hdaed	0	0
2010-11-04	Kayar	2	vanessa	0	0
2010-11-04	Kayar	3	Cepi	0	0
2010-11-04	Kayar	3	Cvio	0	0
2010-11-04	Kayar	3	Mleda	0	0
2010-11-04	Kayar	3	Cvar	0	0
2010-11-04	Kayar	3	Cach	0	0
2010-11-04	Kayar	3	Hypoanth	0	0
2010-11-04	Kayar	3	hypo	0	0
2010-11-04	Kayar	3	Hdaed	0	0
2010-11-04	Kayar	3	vanessa	0	0
2010-11-04	Kayar	4	Cepi	1	1
2010-11-04	Kayar	4	Cvio	0	0
2010-11-04	Kayar	4	Mleda	0	0
2010-11-04	Kayar	4	Cvar	0	0
2010-11-04	Kayar	4	Cach	0	0
2010-11-04	Kayar	4	Hypoanth	0	0
2010-11-04	Kayar	4	hypo	0	0
2010-11-04	Kayar	4	Hdaed	0	0
2010-11-04	Kayar	4	vanessa	0	0
2010-11-04	Kayar	5	Cepi	0	0
2010-11-04	Kayar	5	Cvio	0	0
2010-11-04	Kayar	5	Mleda	0	0
2010-11-04	Kayar	5	Cvar	0	0
2010-11-04	Kayar	5	Cach	0	0
2010-11-04	Kayar	5	Hypoanth	0	0
2010-11-04	Kayar	5	hypo	0	0
2010-11-04	Kayar	5	Hdaed	0	0
2010-11-04	Kayar	5	vanessa	0	0
2010-11-05	Kayar	1	Cepi	0	0
2010-11-05	Kayar	1	Cvio	0	0
2010-11-05	Kayar	1	Mleda	0	0
2010-11-05	Kayar	1	Cvar	0	0
2010-11-05	Kayar	1	Cach	0	0
2010-11-05	Kayar	1	Hypoanth	0	0
2010-11-05	Kayar	1	hypo	0	0
2010-11-05	Kayar	1	Hdaed	0	0
2010-11-05	Kayar	1	vanessa	0	0
2010-11-05	Kayar	2	Cepi	1	1
2010-11-05	Kayar	2	Cvio	0	0
2010-11-05	Kayar	2	Mleda	0	0
2010-11-05	Kayar	2	Cvar	0	0
2010-11-05	Kayar	2	Cach	1	1
2010-11-05	Kayar	2	Hypoanth	0	0
2010-11-05	Kayar	2	hypo	0	0
2010-11-05	Kayar	2	Hdaed	0	0
2010-11-05	Kayar	2	vanessa	0	0
2010-11-05	Kayar	3	Cepi	0	0
2010-11-05	Kayar	3	Cvio	0	0
2010-11-05	Kayar	3	Mleda	0	0
2010-11-05	Kayar	3	Cvar	0	0
2010-11-05	Kayar	3	Cach	0	0
2010-11-05	Kayar	3	Hypoanth	0	0
2010-11-05	Kayar	3	hypo	0	0
2010-11-05	Kayar	3	Hdaed	0	0
2010-11-05	Kayar	3	vanessa	0	0
2010-11-05	Kayar	4	Cepi	0	0
2010-11-05	Kayar	4	Cvio	0	0
2010-11-05	Kayar	4	Mleda	0	0
2010-11-05	Kayar	4	Cvar	0	0
2010-11-05	Kayar	4	Cach	0	0
2010-11-05	Kayar	4	Hypoanth	0	0
2010-11-05	Kayar	4	hypo	0	0
2010-11-05	Kayar	4	Hdaed	0	0
2010-11-05	Kayar	4	vanessa	0	0
2010-11-05	Kayar	5	Cepi	0	0
2010-11-05	Kayar	5	Cvio	0	0
2010-11-05	Kayar	5	Mleda	0	0
2010-11-05	Kayar	5	Cvar	0	0
2010-11-05	Kayar	5	Cach	0	0
2010-11-05	Kayar	5	Hypoanth	0	0
2010-11-05	Kayar	5	hypo	0	0
2010-11-05	Kayar	5	Hdaed	0	0
2010-11-05	Kayar	5	vanessa	0	0
2010-11-07	Kayar	1	Cepi	0	0
2010-11-07	Kayar	1	Cvio	0	0
2010-11-07	Kayar	1	Mleda	0	0
2010-11-07	Kayar	1	Cvar	0	0
2010-11-07	Kayar	1	Cach	0	0
2010-11-07	Kayar	1	Hypoanth	0	0
2010-11-07	Kayar	1	hypo	0	0
2010-11-07	Kayar	1	Hdaed	0	0
2010-11-07	Kayar	1	vanessa	0	0
2010-11-07	Kayar	2	Cepi	0	0
2010-11-07	Kayar	2	Cvio	0	0
2010-11-07	Kayar	2	Mleda	0	0
2010-11-07	Kayar	2	Cvar	0	0
2010-11-07	Kayar	2	Cach	0	0
2010-11-07	Kayar	2	Hypoanth	0	0
2010-11-07	Kayar	2	hypo	0	0
2010-11-07	Kayar	2	Hdaed	0	0
2010-11-07	Kayar	2	vanessa	0	0
2010-11-07	Kayar	3	Cepi	0	0
2010-11-07	Kayar	3	Cvio	0	0
2010-11-07	Kayar	3	Mleda	0	0
2010-11-07	Kayar	3	Cvar	0	0
2010-11-07	Kayar	3	Cach	0	0
2010-11-07	Kayar	3	Hypoanth	0	0
2010-11-07	Kayar	3	hypo	0	0
2010-11-07	Kayar	3	Hdaed	0	0
2010-11-07	Kayar	3	vanessa	0	0
2010-11-07	Kayar	4	Cepi	0	0
2010-11-07	Kayar	4	Cvio	0	0
2010-11-07	Kayar	4	Mleda	0	0
2010-11-07	Kayar	4	Cvar	0	0
2010-11-07	Kayar	4	Cach	0	0
2010-11-07	Kayar	4	Hypoanth	0	0
2010-11-07	Kayar	4	hypo	0	0
2010-11-07	Kayar	4	Hdaed	0	0
2010-11-07	Kayar	4	vanessa	0	0
2010-11-07	Kayar	5	Cepi	0	0
2010-11-07	Kayar	5	Cvio	0	0
2010-11-07	Kayar	5	Mleda	0	0
2010-11-07	Kayar	5	Cvar	0	0
2010-11-07	Kayar	5	Cach	0	0
2010-11-07	Kayar	5	Hypoanth	0	0
2010-11-07	Kayar	5	hypo	0	0
2010-11-07	Kayar	5	Hdaed	0	0
2010-11-07	Kayar	5	vanessa	0	0
2012-11-07	Kayar	1	Cepi	0	0
2012-11-07	Kayar	1	Cvio	0	0
2012-11-07	Kayar	1	Mleda	0	0
2012-11-07	Kayar	1	Cvar	0	0
2012-11-07	Kayar	1	Cach	0	0
2012-11-07	Kayar	1	Hypoanth	0	0
2012-11-07	Kayar	1	hypo	0	0
2012-11-07	Kayar	1	Hdaed	0	0
2012-11-07	Kayar	1	vanessa	0	0
2012-11-07	Kayar	2	Cepi	0	0
2012-11-07	Kayar	2	Cvio	0	0
2012-11-07	Kayar	2	Mleda	0	0
2012-11-07	Kayar	2	Cvar	0	0
2012-11-07	Kayar	2	Cach	0	0
2012-11-07	Kayar	2	Hypoanth	0	0
2012-11-07	Kayar	2	hypo	0	0
2012-11-07	Kayar	2	Hdaed	0	0
2012-11-07	Kayar	2	vanessa	0	0
2012-11-07	Kayar	3	Cepi	0	0
2012-11-07	Kayar	3	Cvio	0	0
2012-11-07	Kayar	3	Mleda	0	0
2012-11-07	Kayar	3	Cvar	1	1
2012-11-07	Kayar	3	Cach	0	0
2012-11-07	Kayar	3	Hypoanth	0	0
2012-11-07	Kayar	3	hypo	0	0
2012-11-07	Kayar	3	Hdaed	0	0
2012-11-07	Kayar	3	vanessa	0	0
2012-11-07	Kayar	4	Cepi	0	0
2012-11-07	Kayar	4	Cvio	0	0
2012-11-07	Kayar	4	Mleda	0	0
2012-11-07	Kayar	4	Cvar	0	0
2012-11-07	Kayar	4	Cach	0	0
2012-11-07	Kayar	4	Hypoanth	0	0
2012-11-07	Kayar	4	hypo	0	0
2012-11-07	Kayar	4	Hdaed	0	0
2012-11-07	Kayar	4	vanessa	0	0
2012-11-07	Kayar	5	Cepi	0	0
2012-11-07	Kayar	5	Cvio	0	0
2012-11-07	Kayar	5	Mleda	0	0
2012-11-07	Kayar	5	Cvar	0	0
2012-11-07	Kayar	5	Cach	0	0
2012-11-07	Kayar	5	Hypoanth	0	0
2012-11-07	Kayar	5	hypo	0	0
2012-11-07	Kayar	5	Hdaed	0	0
2012-11-07	Kayar	5	vanessa	0	0
2012-11-08	Kayar	1	Cepi	0	0
2012-11-08	Kayar	1	Cvio	0	0
2012-11-08	Kayar	1	Mleda	0	0
2012-11-08	Kayar	1	Cvar	0	0
2012-11-08	Kayar	1	Cach	0	0
2012-11-08	Kayar	1	Hypoanth	0	0
2012-11-08	Kayar	1	hypo	0	0
2012-11-08	Kayar	1	Hdaed	0	0
2012-11-08	Kayar	1	vanessa	0	0
2012-11-08	Kayar	2	Cepi	0	0
2012-11-08	Kayar	2	Cvio	0	0
2012-11-08	Kayar	2	Mleda	0	0
2012-11-08	Kayar	2	Cvar	0	0
2012-11-08	Kayar	2	Cach	0	0
2012-11-08	Kayar	2	Hypoanth	0	0
2012-11-08	Kayar	2	hypo	0	0
2012-11-08	Kayar	2	Hdaed	0	0
2012-11-08	Kayar	2	vanessa	0	0
2012-11-08	Kayar	3	Cepi	0	0
2012-11-08	Kayar	3	Cvio	0	0
2012-11-08	Kayar	3	Mleda	0	0
2012-11-08	Kayar	3	Cvar	0	0
2012-11-08	Kayar	3	Cach	0	0
2012-11-08	Kayar	3	Hypoanth	0	0
2012-11-08	Kayar	3	hypo	0	0
2012-11-08	Kayar	3	Hdaed	0	0
2012-11-08	Kayar	3	vanessa	0	0
2012-11-08	Kayar	4	Cepi	0	0
2012-11-08	Kayar	4	Cvio	0	0
2012-11-08	Kayar	4	Mleda	0	0
2012-11-08	Kayar	4	Cvar	0	0
2012-11-08	Kayar	4	Cach	0	0
2012-11-08	Kayar	4	Hypoanth	0	0
2012-11-08	Kayar	4	hypo	0	0
2012-11-08	Kayar	4	Hdaed	0	0
2012-11-08	Kayar	4	vanessa	0	0
2012-11-08	Kayar	5	Cepi	0	0
2012-11-08	Kayar	5	Cvio	0	0
2012-11-08	Kayar	5	Mleda	0	0
2012-11-08	Kayar	5	Cvar	0	0
2012-11-08	Kayar	5	Cach	0	0
2012-11-08	Kayar	5	Hypoanth	0	0
2012-11-08	Kayar	5	hypo	0	0
2012-11-08	Kayar	5	Hdaed	0	0
2012-11-08	Kayar	5	vanessa	0	0
2012-11-09	Kayar	1	Cepi	0	0
2012-11-09	Kayar	1	Cvio	0	0
2012-11-09	Kayar	1	Mleda	0	0
2012-11-09	Kayar	1	Cvar	0	0
2012-11-09	Kayar	1	Cach	0	0
2012-11-09	Kayar	1	Hypoanth	0	0
2012-11-09	Kayar	1	hypo	0	0
2012-11-09	Kayar	1	Hdaed	0	0
2012-11-09	Kayar	1	vanessa	0	0
2012-11-09	Kayar	2	Cepi	0	0
2012-11-09	Kayar	2	Cvio	0	0
2012-11-09	Kayar	2	Mleda	0	0
2012-11-09	Kayar	2	Cvar	0	0
2012-11-09	Kayar	2	Cach	0	0
2012-11-09	Kayar	2	Hypoanth	0	0
2012-11-09	Kayar	2	hypo	0	0
2012-11-09	Kayar	2	Hdaed	0	0
2012-11-09	Kayar	2	vanessa	0	0
2012-11-09	Kayar	3	Cepi	0	0
2012-11-09	Kayar	3	Cvio	0	0
2012-11-09	Kayar	3	Mleda	0	0
2012-11-09	Kayar	3	Cvar	0	0
2012-11-09	Kayar	3	Cach	0	0
2012-11-09	Kayar	3	Hypoanth	0	0
2012-11-09	Kayar	3	hypo	0	0
2012-11-09	Kayar	3	Hdaed	0	0
2012-11-09	Kayar	3	vanessa	0	0
2012-11-09	Kayar	4	Cepi	0	0
2012-11-09	Kayar	4	Cvio	0	0
2012-11-09	Kayar	4	Mleda	0	0
2012-11-09	Kayar	4	Cvar	1	1
2012-11-09	Kayar	4	Cach	0	0
2012-11-09	Kayar	4	Hypoanth	0	0
2012-11-09	Kayar	4	hypo	0	0
2012-11-09	Kayar	4	Hdaed	0	0
2012-11-09	Kayar	4	vanessa	0	0
2012-11-09	Kayar	5	Cepi	0	0
2012-11-09	Kayar	5	Cvio	0	0
2012-11-09	Kayar	5	Mleda	0	0
2012-11-09	Kayar	5	Cvar	0	0
2012-11-09	Kayar	5	Cach	0	0
2012-11-09	Kayar	5	Hypoanth	0	0
2012-11-09	Kayar	5	hypo	0	0
2012-11-09	Kayar	5	Hdaed	0	0
2012-11-09	Kayar	5	vanessa	0	0
2013-11-12	Kayar	1	Cepi	0	0
2013-11-12	Kayar	1	Cvio	0	0
2013-11-12	Kayar	1	Mleda	0	0
2013-11-12	Kayar	1	Cvar	0	0
2013-11-12	Kayar	1	Cach	0	0
2013-11-12	Kayar	1	Hypoanth	0	0
2013-11-12	Kayar	1	hypo	0	0
2013-11-12	Kayar	1	Hdaed	0	0
2013-11-12	Kayar	1	vanessa	0	0
2013-11-12	Kayar	2	Cepi	0	0
2013-11-12	Kayar	2	Cvio	0	0
2013-11-12	Kayar	2	Mleda	0	0
2013-11-12	Kayar	2	Cvar	0	0
2013-11-12	Kayar	2	Cach	1	1
2013-11-12	Kayar	2	Hypoanth	0	0
2013-11-12	Kayar	2	hypo	0	0
2013-11-12	Kayar	2	Hdaed	0	0
2013-11-12	Kayar	2	vanessa	0	0
2013-11-12	Kayar	3	Cepi	1	1
2013-11-12	Kayar	3	Cvio	0	0
2013-11-12	Kayar	3	Mleda	0	0
2013-11-12	Kayar	3	Cvar	0	0
2013-11-12	Kayar	3	Cach	0	0
2013-11-12	Kayar	3	Hypoanth	0	0
2013-11-12	Kayar	3	hypo	0	0
2013-11-12	Kayar	3	Hdaed	0	0
2013-11-12	Kayar	3	vanessa	0	0
2013-11-12	Kayar	4	Cepi	0	0
2013-11-12	Kayar	4	Cvio	0	0
2013-11-12	Kayar	4	Mleda	0	0
2013-11-12	Kayar	4	Cvar	0	0
2013-11-12	Kayar	4	Cach	1	1
2013-11-12	Kayar	4	Hypoanth	0	0
2013-11-12	Kayar	4	hypo	0	0
2013-11-12	Kayar	4	Hdaed	0	0
2013-11-12	Kayar	4	vanessa	0	0
2013-11-12	Kayar	5	Cepi	2	2
2013-11-12	Kayar	5	Cvio	0	0
2013-11-12	Kayar	5	Mleda	0	0
2013-11-12	Kayar	5	Cvar	0	0
2013-11-12	Kayar	5	Cach	0	0
2013-11-12	Kayar	5	Hypoanth	0	0
2013-11-12	Kayar	5	hypo	0	0
2013-11-12	Kayar	5	Hdaed	0	0
2013-11-12	Kayar	5	vanessa	0	0
2013-11-13	Kayar	1	Cepi	0	0
2013-11-13	Kayar	1	Cvio	0	0
2013-11-13	Kayar	1	Mleda	0	0
2013-11-13	Kayar	1	Cvar	0	0
2013-11-13	Kayar	1	Cach	2	2
2013-11-13	Kayar	1	Hypoanth	0	0
2013-11-13	Kayar	1	hypo	0	0
2013-11-13	Kayar	1	Hdaed	1	1
2013-11-13	Kayar	1	vanessa	0	0
2013-11-13	Kayar	2	Cepi	1	1
2013-11-13	Kayar	2	Cvio	0	0
2013-11-13	Kayar	2	Mleda	0	0
2013-11-13	Kayar	2	Cvar	0	0
2013-11-13	Kayar	2	Cach	0	0
2013-11-13	Kayar	2	Hypoanth	0	0
2013-11-13	Kayar	2	hypo	0	0
2013-11-13	Kayar	2	Hdaed	0	0
2013-11-13	Kayar	2	vanessa	0	0
2013-11-13	Kayar	3	Cepi	0	0
2013-11-13	Kayar	3	Cvio	0	0
2013-11-13	Kayar	3	Mleda	0	0
2013-11-13	Kayar	3	Cvar	0	0
2013-11-13	Kayar	3	Cach	0	0
2013-11-13	Kayar	3	Hypoanth	0	0
2013-11-13	Kayar	3	hypo	0	0
2013-11-13	Kayar	3	Hdaed	0	0
2013-11-13	Kayar	3	vanessa	0	0
2013-11-13	Kayar	4	Cepi	0	0
2013-11-13	Kayar	4	Cvio	0	0
2013-11-13	Kayar	4	Mleda	0	0
2013-11-13	Kayar	4	Cvar	2	2
2013-11-13	Kayar	4	Cach	1	1
2013-11-13	Kayar	4	Hypoanth	0	0
2013-11-13	Kayar	4	hypo	0	0
2013-11-13	Kayar	4	Hdaed	0	0
2013-11-13	Kayar	4	vanessa	0	0
2013-11-13	Kayar	5	Cepi	0	0
2013-11-13	Kayar	5	Cvio	0	0
2013-11-13	Kayar	5	Mleda	0	0
2013-11-13	Kayar	5	Cvar	0	0
2013-11-13	Kayar	5	Cach	0	0
2013-11-13	Kayar	5	Hypoanth	0	0
2013-11-13	Kayar	5	hypo	0	0
2013-11-13	Kayar	5	Hdaed	0	0
2013-11-13	Kayar	5	vanessa	0	0
2013-11-14	Kayar	1	Cepi	0	0
2013-11-14	Kayar	1	Cvio	0	0
2013-11-14	Kayar	1	Mleda	0	0
2013-11-14	Kayar	1	Cvar	0	0
2013-11-14	Kayar	1	Cach	1	1
2013-11-14	Kayar	1	Hypoanth	0	0
2013-11-14	Kayar	1	hypo	0	0
2013-11-14	Kayar	1	Hdaed	0	0
2013-11-14	Kayar	1	vanessa	1	1
2013-11-14	Kayar	2	Cepi	0	0
2013-11-14	Kayar	2	Cvio	0	0
2013-11-14	Kayar	2	Mleda	0	0
2013-11-14	Kayar	2	Cvar	0	0
2013-11-14	Kayar	2	Cach	0	0
2013-11-14	Kayar	2	Hypoanth	0	0
2013-11-14	Kayar	2	hypo	0	0
2013-11-14	Kayar	2	Hdaed	0	0
2013-11-14	Kayar	2	vanessa	0	0
2013-11-14	Kayar	3	Cepi	2	2
2013-11-14	Kayar	3	Cvio	0	0
2013-11-14	Kayar	3	Mleda	0	0
2013-11-14	Kayar	3	Cvar	0	0
2013-11-14	Kayar	3	Cach	0	0
2013-11-14	Kayar	3	Hypoanth	0	0
2013-11-14	Kayar	3	hypo	0	0
2013-11-14	Kayar	3	Hdaed	0	0
2013-11-14	Kayar	3	vanessa	0	0
2013-11-14	Kayar	4	Cepi	0	0
2013-11-14	Kayar	4	Cvio	0	0
2013-11-14	Kayar	4	Mleda	0	0
2013-11-14	Kayar	4	Cvar	1	1
2013-11-14	Kayar	4	Cach	0	0
2013-11-14	Kayar	4	Hypoanth	0	0
2013-11-14	Kayar	4	hypo	0	0
2013-11-14	Kayar	4	Hdaed	0	0
2013-11-14	Kayar	4	vanessa	0	0
2013-11-14	Kayar	5	Cepi	0	0
2013-11-14	Kayar	5	Cvio	0	0
2013-11-14	Kayar	5	Mleda	0	0
2013-11-14	Kayar	5	Cvar	0	0
2013-11-14	Kayar	5	Cach	0	0
2013-11-14	Kayar	5	Hypoanth	0	0
2013-11-14	Kayar	5	hypo	0	0
2013-11-14	Kayar	5	Hdaed	0	0
2013-11-14	Kayar	5	vanessa	0	0
2016-11-15	Kayar	1	Cepi	0	0
2016-11-15	Kayar	1	Cvio	0	0
2016-11-15	Kayar	1	Mleda	0	0
2016-11-15	Kayar	1	Cvar	0	0
2016-11-15	Kayar	1	Cach	1	1
2016-11-15	Kayar	1	Hypoanth	0	0
2016-11-15	Kayar	1	hypo	0	0
2016-11-15	Kayar	1	Hdaed	0	0
2016-11-15	Kayar	1	vanessa	0	0
2016-11-15	Kayar	2	Cepi	0	0
2016-11-15	Kayar	2	Cvio	0	0
2016-11-15	Kayar	2	Mleda	0	0
2016-11-15	Kayar	2	Cvar	0	0
2016-11-15	Kayar	2	Cach	0	0
2016-11-15	Kayar	2	Hypoanth	0	0
2016-11-15	Kayar	2	hypo	0	0
2016-11-15	Kayar	2	Hdaed	0	0
2016-11-15	Kayar	2	vanessa	0	0
2016-11-15	Kayar	3	Cepi	0	0
2016-11-15	Kayar	3	Cvio	0	0
2016-11-15	Kayar	3	Mleda	0	0
2016-11-15	Kayar	3	Cvar	0	0
2016-11-15	Kayar	3	Cach	0	0
2016-11-15	Kayar	3	Hypoanth	0	0
2016-11-15	Kayar	3	hypo	0	0
2016-11-15	Kayar	3	Hdaed	0	0
2016-11-15	Kayar	3	vanessa	0	0
2016-11-15	Kayar	4	Cepi	0	0
2016-11-15	Kayar	4	Cvio	0	0
2016-11-15	Kayar	4	Mleda	0	0
2016-11-15	Kayar	4	Cvar	0	0
2016-11-15	Kayar	4	Cach	0	0
2016-11-15	Kayar	4	Hypoanth	0	0
2016-11-15	Kayar	4	hypo	0	0
2016-11-15	Kayar	4	Hdaed	0	0
2016-11-15	Kayar	4	vanessa	0	0
2016-11-15	Kayar	5	Cepi	0	0
2016-11-15	Kayar	5	Cvio	0	0
2016-11-15	Kayar	5	Mleda	0	0
2016-11-15	Kayar	5	Cvar	0	0
2016-11-15	Kayar	5	Cach	0	0
2016-11-15	Kayar	5	Hypoanth	0	0
2016-11-15	Kayar	5	hypo	0	0
2016-11-15	Kayar	5	Hdaed	0	0
2016-11-15	Kayar	5	vanessa	0	0
2011-11-16	Kayar	1	Cepi	0	0
2011-11-16	Kayar	1	Cvio	0	0
2011-11-16	Kayar	1	Mleda	0	0
2011-11-16	Kayar	1	Cvar	0	0
2011-11-16	Kayar	1	Cach	0	0
2011-11-16	Kayar	1	Hypoanth	0	0
2011-11-16	Kayar	1	hypo	0	0
2011-11-16	Kayar	1	Hdaed	0	0
2011-11-16	Kayar	1	vanessa	0	0
2011-11-16	Kayar	2	Cepi	0	0
2011-11-16	Kayar	2	Cvio	0	0
2011-11-16	Kayar	2	Mleda	0	0
2011-11-16	Kayar	2	Cvar	0	0
2011-11-16	Kayar	2	Cach	0	0
2011-11-16	Kayar	2	Hypoanth	0	0
2011-11-16	Kayar	2	hypo	0	0
2011-11-16	Kayar	2	Hdaed	0	0
2011-11-16	Kayar	2	vanessa	0	0
2011-11-16	Kayar	3	Cepi	0	0
2011-11-16	Kayar	3	Cvio	0	0
2011-11-16	Kayar	3	Mleda	0	0
2011-11-16	Kayar	3	Cvar	0	0
2011-11-16	Kayar	3	Cach	0	0
2011-11-16	Kayar	3	Hypoanth	0	0
2011-11-16	Kayar	3	hypo	0	0
2011-11-16	Kayar	3	Hdaed	0	0
2011-11-16	Kayar	3	vanessa	0	0
2011-11-16	Kayar	4	Cepi	0	0
2011-11-16	Kayar	4	Cvio	0	0
2011-11-16	Kayar	4	Mleda	0	0
2011-11-16	Kayar	4	Cvar	0	0
2011-11-16	Kayar	4	Cach	1	0.5
2011-11-16	Kayar	4	Hypoanth	0	0
2011-11-16	Kayar	4	hypo	0	0
2011-11-16	Kayar	4	Hdaed	0	0
2011-11-16	Kayar	4	vanessa	0	0
2011-11-16	Kayar	5	Cepi	0	0
2011-11-16	Kayar	5	Cvio	0	0
2011-11-16	Kayar	5	Mleda	1	0.5
2011-11-16	Kayar	5	Cvar	0	0
2011-11-16	Kayar	5	Cach	0	0
2011-11-16	Kayar	5	Hypoanth	0	0
2011-11-16	Kayar	5	hypo	0	0
2011-11-16	Kayar	5	Hdaed	0	0
2011-11-16	Kayar	5	vanessa	0	0
2016-11-16	Kayar	1	Cepi	0	0
2016-11-16	Kayar	1	Cvio	0	0
2016-11-16	Kayar	1	Mleda	0	0
2016-11-16	Kayar	1	Cvar	0	0
2016-11-16	Kayar	1	Cach	0	0
2016-11-16	Kayar	1	Hypoanth	0	0
2016-11-16	Kayar	1	hypo	0	0
2016-11-16	Kayar	1	Hdaed	0	0
2016-11-16	Kayar	1	vanessa	0	0
2016-11-16	Kayar	2	Cepi	0	0
2016-11-16	Kayar	2	Cvio	0	0
2016-11-16	Kayar	2	Mleda	0	0
2016-11-16	Kayar	2	Cvar	0	0
2016-11-16	Kayar	2	Cach	0	0
2016-11-16	Kayar	2	Hypoanth	0	0
2016-11-16	Kayar	2	hypo	0	0
2016-11-16	Kayar	2	Hdaed	0	0
2016-11-16	Kayar	2	vanessa	0	0
2016-11-16	Kayar	3	Cepi	0	0
2016-11-16	Kayar	3	Cvio	0	0
2016-11-16	Kayar	3	Mleda	0	0
2016-11-16	Kayar	3	Cvar	0	0
2016-11-16	Kayar	3	Cach	0	0
2016-11-16	Kayar	3	Hypoanth	0	0
2016-11-16	Kayar	3	hypo	0	0
2016-11-16	Kayar	3	Hdaed	0	0
2016-11-16	Kayar	3	vanessa	0	0
2016-11-16	Kayar	4	Cepi	1	1
2016-11-16	Kayar	4	Cvio	0	0
2016-11-16	Kayar	4	Mleda	0	0
2016-11-16	Kayar	4	Cvar	0	0
2016-11-16	Kayar	4	Cach	0	0
2016-11-16	Kayar	4	Hypoanth	0	0
2016-11-16	Kayar	4	hypo	0	0
2016-11-16	Kayar	4	Hdaed	0	0
2016-11-16	Kayar	4	vanessa	0	0
2016-11-16	Kayar	5	Cepi	0	0
2016-11-16	Kayar	5	Cvio	0	0
2016-11-16	Kayar	5	Mleda	0	0
2016-11-16	Kayar	5	Cvar	0	0
2016-11-16	Kayar	5	Cach	0	0
2016-11-16	Kayar	5	Hypoanth	0	0
2016-11-16	Kayar	5	hypo	0	0
2016-11-16	Kayar	5	Hdaed	0	0
2016-11-16	Kayar	5	vanessa	0	0
2011-11-17	Kayar	1	Cepi	0	0
2011-11-17	Kayar	1	Cvio	0	0
2011-11-17	Kayar	1	Mleda	0	0
2011-11-17	Kayar	1	Cvar	0	0
2011-11-17	Kayar	1	Cach	0	0
2011-11-17	Kayar	1	Hypoanth	0	0
2011-11-17	Kayar	1	hypo	0	0
2011-11-17	Kayar	1	Hdaed	0	0
2011-11-17	Kayar	1	vanessa	0	0
2011-11-17	Kayar	2	Cepi	0	0
2011-11-17	Kayar	2	Cvio	0	0
2011-11-17	Kayar	2	Mleda	0	0
2011-11-17	Kayar	2	Cvar	0	0
2011-11-17	Kayar	2	Cach	0	0
2011-11-17	Kayar	2	Hypoanth	0	0
2011-11-17	Kayar	2	hypo	0	0
2011-11-17	Kayar	2	Hdaed	0	0
2011-11-17	Kayar	2	vanessa	0	0
2011-11-17	Kayar	3	Cepi	0	0
2011-11-17	Kayar	3	Cvio	0	0
2011-11-17	Kayar	3	Mleda	0	0
2011-11-17	Kayar	3	Cvar	0	0
2011-11-17	Kayar	3	Cach	0	0
2011-11-17	Kayar	3	Hypoanth	0	0
2011-11-17	Kayar	3	hypo	0	0
2011-11-17	Kayar	3	Hdaed	0	0
2011-11-17	Kayar	3	vanessa	0	0
2011-11-17	Kayar	4	Cepi	0	0
2011-11-17	Kayar	4	Cvio	0	0
2011-11-17	Kayar	4	Mleda	1	1
2011-11-17	Kayar	4	Cvar	0	0
2011-11-17	Kayar	4	Cach	0	0
2011-11-17	Kayar	4	Hypoanth	0	0
2011-11-17	Kayar	4	hypo	0	0
2011-11-17	Kayar	4	Hdaed	0	0
2011-11-17	Kayar	4	vanessa	0	0
2011-11-17	Kayar	5	Cepi	0	0
2011-11-17	Kayar	5	Cvio	0	0
2011-11-17	Kayar	5	Mleda	0	0
2011-11-17	Kayar	5	Cvar	0	0
2011-11-17	Kayar	5	Cach	0	0
2011-11-17	Kayar	5	Hypoanth	0	0
2011-11-17	Kayar	5	hypo	0	0
2011-11-17	Kayar	5	Hdaed	0	0
2011-11-17	Kayar	5	vanessa	0	0
2016-11-17	Kayar	1	Cepi	0	0
2016-11-17	Kayar	1	Cvio	0	0
2016-11-17	Kayar	1	Mleda	0	0
2016-11-17	Kayar	1	Cvar	0	0
2016-11-17	Kayar	1	Cach	0	0
2016-11-17	Kayar	1	Hypoanth	0	0
2016-11-17	Kayar	1	hypo	0	0
2016-11-17	Kayar	1	Hdaed	0	0
2016-11-17	Kayar	1	vanessa	0	0
2016-11-17	Kayar	2	Cepi	0	0
2016-11-17	Kayar	2	Cvio	0	0
2016-11-17	Kayar	2	Mleda	0	0
2016-11-17	Kayar	2	Cvar	0	0
2016-11-17	Kayar	2	Cach	0	0
2016-11-17	Kayar	2	Hypoanth	0	0
2016-11-17	Kayar	2	hypo	0	0
2016-11-17	Kayar	2	Hdaed	0	0
2016-11-17	Kayar	2	vanessa	0	0
2016-11-17	Kayar	3	Cepi	0	0
2016-11-17	Kayar	3	Cvio	0	0
2016-11-17	Kayar	3	Mleda	0	0
2016-11-17	Kayar	3	Cvar	0	0
2016-11-17	Kayar	3	Cach	0	0
2016-11-17	Kayar	3	Hypoanth	0	0
2016-11-17	Kayar	3	hypo	0	0
2016-11-17	Kayar	3	Hdaed	0	0
2016-11-17	Kayar	3	vanessa	0	0
2016-11-17	Kayar	4	Cepi	0	0
2016-11-17	Kayar	4	Cvio	0	0
2016-11-17	Kayar	4	Mleda	0	0
2016-11-17	Kayar	4	Cvar	0	0
2016-11-17	Kayar	4	Cach	0	0
2016-11-17	Kayar	4	Hypoanth	0	0
2016-11-17	Kayar	4	hypo	0	0
2016-11-17	Kayar	4	Hdaed	0	0
2016-11-17	Kayar	4	vanessa	0	0
2016-11-17	Kayar	5	Cepi	0	0
2016-11-17	Kayar	5	Cvio	0	0
2016-11-17	Kayar	5	Mleda	0	0
2016-11-17	Kayar	5	Cvar	0	0
2016-11-17	Kayar	5	Cach	0	0
2016-11-17	Kayar	5	Hypoanth	0	0
2016-11-17	Kayar	5	hypo	0	0
2016-11-17	Kayar	5	Hdaed	0	0
2016-11-17	Kayar	5	vanessa	0	0
2011-11-18	Kayar	1	Cepi	0	0
2011-11-18	Kayar	1	Cvio	0	0
2011-11-18	Kayar	1	Mleda	0	0
2011-11-18	Kayar	1	Cvar	0	0
2011-11-18	Kayar	1	Cach	0	0
2011-11-18	Kayar	1	Hypoanth	0	0
2011-11-18	Kayar	1	hypo	0	0
2011-11-18	Kayar	1	Hdaed	0	0
2011-11-18	Kayar	1	vanessa	0	0
2011-11-18	Kayar	2	Cepi	0	0
2011-11-18	Kayar	2	Cvio	0	0
2011-11-18	Kayar	2	Mleda	0	0
2011-11-18	Kayar	2	Cvar	0	0
2011-11-18	Kayar	2	Cach	0	0
2011-11-18	Kayar	2	Hypoanth	0	0
2011-11-18	Kayar	2	hypo	0	0
2011-11-18	Kayar	2	Hdaed	0	0
2011-11-18	Kayar	2	vanessa	0	0
2011-11-18	Kayar	3	Cepi	0	0
2011-11-18	Kayar	3	Cvio	0	0
2011-11-18	Kayar	3	Mleda	0	0
2011-11-18	Kayar	3	Cvar	0	0
2011-11-18	Kayar	3	Cach	0	0
2011-11-18	Kayar	3	Hypoanth	0	0
2011-11-18	Kayar	3	hypo	0	0
2011-11-18	Kayar	3	Hdaed	0	0
2011-11-18	Kayar	3	vanessa	0	0
2011-11-18	Kayar	4	Cepi	0	0
2011-11-18	Kayar	4	Cvio	0	0
2011-11-18	Kayar	4	Mleda	0	0
2011-11-18	Kayar	4	Cvar	0	0
2011-11-18	Kayar	4	Cach	0	0
2011-11-18	Kayar	4	Hypoanth	0	0
2011-11-18	Kayar	4	hypo	0	0
2011-11-18	Kayar	4	Hdaed	0	0
2011-11-18	Kayar	4	vanessa	0	0
2011-11-18	Kayar	5	Cepi	0	0
2011-11-18	Kayar	5	Cvio	0	0
2011-11-18	Kayar	5	Mleda	0	0
2011-11-18	Kayar	5	Cvar	0	0
2011-11-18	Kayar	5	Cach	0	0
2011-11-18	Kayar	5	Hypoanth	0	0
2011-11-18	Kayar	5	hypo	0	0
2011-11-18	Kayar	5	Hdaed	0	0
2011-11-18	Kayar	5	vanessa	0	0
2014-11-18	Kayar	1	Cepi	0	0
2014-11-18	Kayar	1	Cvio	0	0
2014-11-18	Kayar	1	Mleda	0	0
2014-11-18	Kayar	1	Cvar	0	0
2014-11-18	Kayar	1	Cach	0	0
2014-11-18	Kayar	1	Hypoanth	0	0
2014-11-18	Kayar	1	hypo	0	0
2014-11-18	Kayar	1	Hdaed	0	0
2014-11-18	Kayar	1	vanessa	0	0
2014-11-18	Kayar	2	Cepi	0	0
2014-11-18	Kayar	2	Cvio	0	0
2014-11-18	Kayar	2	Mleda	0	0
2014-11-18	Kayar	2	Cvar	0	0
2014-11-18	Kayar	2	Cach	0	0
2014-11-18	Kayar	2	Hypoanth	0	0
2014-11-18	Kayar	2	hypo	0	0
2014-11-18	Kayar	2	Hdaed	0	0
2014-11-18	Kayar	2	vanessa	0	0
2014-11-18	Kayar	3	Cepi	0	0
2014-11-18	Kayar	3	Cvio	0	0
2014-11-18	Kayar	3	Mleda	0	0
2014-11-18	Kayar	3	Cvar	0	0
2014-11-18	Kayar	3	Cach	0	0
2014-11-18	Kayar	3	Hypoanth	0	0
2014-11-18	Kayar	3	hypo	0	0
2014-11-18	Kayar	3	Hdaed	0	0
2014-11-18	Kayar	3	vanessa	0	0
2014-11-18	Kayar	4	Cepi	0	0
2014-11-18	Kayar	4	Cvio	0	0
2014-11-18	Kayar	4	Mleda	0	0
2014-11-18	Kayar	4	Cvar	0	0
2014-11-18	Kayar	4	Cach	0	0
2014-11-18	Kayar	4	Hypoanth	0	0
2014-11-18	Kayar	4	hypo	0	0
2014-11-18	Kayar	4	Hdaed	0	0
2014-11-18	Kayar	4	vanessa	0	0
2014-11-18	Kayar	5	Cepi	0	0
2014-11-18	Kayar	5	Cvio	0	0
2014-11-18	Kayar	5	Mleda	0	0
2014-11-18	Kayar	5	Cvar	0	0
2014-11-18	Kayar	5	Cach	0	0
2014-11-18	Kayar	5	Hypoanth	0	0
2014-11-18	Kayar	5	hypo	0	0
2014-11-18	Kayar	5	Hdaed	0	0
2014-11-18	Kayar	5	vanessa	0	0
2014-11-19	Kayar	1	Cepi	0	0
2014-11-19	Kayar	1	Cvio	0	0
2014-11-19	Kayar	1	Mleda	0	0
2014-11-19	Kayar	1	Cvar	0	0
2014-11-19	Kayar	1	Cach	0	0
2014-11-19	Kayar	1	Hypoanth	0	0
2014-11-19	Kayar	1	hypo	0	0
2014-11-19	Kayar	1	Hdaed	0	0
2014-11-19	Kayar	1	vanessa	0	0
2014-11-19	Kayar	2	Cepi	0	0
2014-11-19	Kayar	2	Cvio	0	0
2014-11-19	Kayar	2	Mleda	0	0
2014-11-19	Kayar	2	Cvar	0	0
2014-11-19	Kayar	2	Cach	0	0
2014-11-19	Kayar	2	Hypoanth	0	0
2014-11-19	Kayar	2	hypo	0	0
2014-11-19	Kayar	2	Hdaed	0	0
2014-11-19	Kayar	2	vanessa	0	0
2014-11-19	Kayar	3	Cepi	0	0
2014-11-19	Kayar	3	Cvio	3	3
2014-11-19	Kayar	3	Mleda	0	0
2014-11-19	Kayar	3	Cvar	0	0
2014-11-19	Kayar	3	Cach	0	0
2014-11-19	Kayar	3	Hypoanth	0	0
2014-11-19	Kayar	3	hypo	0	0
2014-11-19	Kayar	3	Hdaed	0	0
2014-11-19	Kayar	3	vanessa	0	0
2014-11-19	Kayar	4	Cepi	0	0
2014-11-19	Kayar	4	Cvio	0	0
2014-11-19	Kayar	4	Mleda	0	0
2014-11-19	Kayar	4	Cvar	0	0
2014-11-19	Kayar	4	Cach	0	0
2014-11-19	Kayar	4	Hypoanth	0	0
2014-11-19	Kayar	4	hypo	0	0
2014-11-19	Kayar	4	Hdaed	0	0
2014-11-19	Kayar	4	vanessa	0	0
2014-11-19	Kayar	5	Cepi	0	0
2014-11-19	Kayar	5	Cvio	0	0
2014-11-19	Kayar	5	Mleda	0	0
2014-11-19	Kayar	5	Cvar	0	0
2014-11-19	Kayar	5	Cach	0	0
2014-11-19	Kayar	5	Hypoanth	0	0
2014-11-19	Kayar	5	hypo	0	0
2014-11-19	Kayar	5	Hdaed	0	0
2014-11-19	Kayar	5	vanessa	0	0
2015-10-20	Kayar	1	Cepi	0	0
2015-10-20	Kayar	1	Cvio	0	0
2015-10-20	Kayar	1	Mleda	0	0
2015-10-20	Kayar	1	Cvar	0	0
2015-10-20	Kayar	1	Cach	0	0
2015-10-20	Kayar	1	Hypoanth	0	0
2015-10-20	Kayar	1	hypo	0	0
2015-10-20	Kayar	1	Hdaed	0	0
2015-10-20	Kayar	1	vanessa	0	0
2015-10-20	Kayar	2	Cepi	1	1
2015-10-20	Kayar	2	Cvio	0	0
2015-10-20	Kayar	2	Mleda	2	2
2015-10-20	Kayar	2	Cvar	1	1
2015-10-20	Kayar	2	Cach	0	0
2015-10-20	Kayar	2	Hypoanth	0	0
2015-10-20	Kayar	2	hypo	0	0
2015-10-20	Kayar	2	Hdaed	0	0
2015-10-20	Kayar	2	vanessa	0	0
2015-10-20	Kayar	3	Cepi	0	0
2015-10-20	Kayar	3	Cvio	0	0
2015-10-20	Kayar	3	Mleda	0	0
2015-10-20	Kayar	3	Cvar	0	0
2015-10-20	Kayar	3	Cach	0	0
2015-10-20	Kayar	3	Hypoanth	0	0
2015-10-20	Kayar	3	hypo	0	0
2015-10-20	Kayar	3	Hdaed	0	0
2015-10-20	Kayar	3	vanessa	0	0
2015-10-20	Kayar	4	Cepi	0	0
2015-10-20	Kayar	4	Cvio	0	0
2015-10-20	Kayar	4	Mleda	0	0
2015-10-20	Kayar	4	Cvar	1	1
2015-10-20	Kayar	4	Cach	0	0
2015-10-20	Kayar	4	Hypoanth	0	0
2015-10-20	Kayar	4	hypo	0	0
2015-10-20	Kayar	4	Hdaed	0	0
2015-10-20	Kayar	4	vanessa	0	0
2015-10-20	Kayar	5	Cepi	0	0
2015-10-20	Kayar	5	Cvio	0	0
2015-10-20	Kayar	5	Mleda	0	0
2015-10-20	Kayar	5	Cvar	0	0
2015-10-20	Kayar	5	Cach	0	0
2015-10-20	Kayar	5	Hypoanth	0	0
2015-10-20	Kayar	5	hypo	0	0
2015-10-20	Kayar	5	Hdaed	0	0
2015-10-20	Kayar	5	vanessa	0	0
2014-11-20	Kayar	1	Cepi	0	0
2014-11-20	Kayar	1	Cvio	0	0
2014-11-20	Kayar	1	Mleda	0	0
2014-11-20	Kayar	1	Cvar	0	0
2014-11-20	Kayar	1	Cach	0	0
2014-11-20	Kayar	1	Hypoanth	0	0
2014-11-20	Kayar	1	hypo	0	0
2014-11-20	Kayar	1	Hdaed	0	0
2014-11-20	Kayar	1	vanessa	0	0
2014-11-20	Kayar	2	Cepi	0	0
2014-11-20	Kayar	2	Cvio	0	0
2014-11-20	Kayar	2	Mleda	0	0
2014-11-20	Kayar	2	Cvar	0	0
2014-11-20	Kayar	2	Cach	0	0
2014-11-20	Kayar	2	Hypoanth	0	0
2014-11-20	Kayar	2	hypo	0	0
2014-11-20	Kayar	2	Hdaed	0	0
2014-11-20	Kayar	2	vanessa	0	0
2014-11-20	Kayar	3	Cepi	0	0
[truncated: 3,329 more rows]
